# Supplementary material for: Chromosome-level genome assembly of Murraya paniculata sheds light on biosynthesis of floral volatiles
Source: BMC Biol. 2023 Jun 20;21:142. doi: 10.1186/s12915-023-01639-6 (PMC10283294; doi:10.1186/s12915-023-01639-6)
Supplement: Supplementary file 3 — Additional file 3. KEGG pathway enrichment analysis of genes in expanded gene families of M. paniculata. [file 12915_2023_1639_MOESM3_ESM.xlsx]

## Sheet: KEGG pathway enrichment
Additional file 3: KEGG pathway enrichment analysis of genes in expanded gene families of M. paniculata
Term Name	MainClass	GeneHitsInSelectedSet	p-value	enrichFactor	corrected p-value(BH method)
00130 Ubiquinone and other terpenoid-quinone biosynthesis	A09100 Metabolism	28	0	6.90066	0
01006 Prenyltransferases	A09180 Brite Hierarchies	23	1.1281e-12	5.92221	9.08119e-11
B 09108 Metabolism of cofactors and vitamins	A09100 Metabolism	50	3.0786e-10	2.60599	1.65218e-08
00380 Tryptophan metabolism	A09100 Metabolism	27	1.08717e-09	3.81799	4.37586e-08
00996 Biosynthesis of various alkaloids	A09100 Metabolism	12	1.83814e-09	8.62583	5.91881e-08
B 09110 Biosynthesis of other secondary metabolites	A09100 Metabolism	56	9.32317e-08	2.09111	2.50172e-06
00940 Phenylpropanoid biosynthesis	A09100 Metabolism	31	2.23254e-07	2.75671	5.13483e-06
00535 Proteoglycans	A09180 Brite Hierarchies	5	3.68024e-06	14.3764	7.40648e-05
00945 Stilbenoid, diarylheptanoid and gingerol biosynthesis	A09100 Metabolism	15	5.92812e-06	3.80551	0.000106047
03011 Ribosome	A09180 Brite Hierarchies	37	7.51472e-06	2.15646	0.000120987
03010 Ribosome	A09120 Genetic Information Processing	35	8.21643e-06	2.20368	0.000120259
A09120 Genetic Information Processing	A09120 Genetic Information Processing	137	1.3263e-05	1.39768	0.000177946
04120 Ubiquitin mediated proteolysis	A09120 Genetic Information Processing	26	1.71268e-05	2.46452	0.000212108
B 09123 Folding, sorting and degradation	A09120 Genetic Information Processing	65	3.36736e-05	1.65392	0.000387246
B 09181 Protein families: metabolism	A09180 Brite Hierarchies	155	6.3459e-05	1.32246	0.000681127
A09100 Metabolism	A09100 Metabolism	203	8.32407e-05	1.25388	0.00083761
01002 Peptidases and inhibitors	A09180 Brite Hierarchies	42	0.000204767	1.77156	0.00193927
03018 RNA degradation	A09120 Genetic Information Processing	20	0.000255614	2.37954	0.00228633
B 09105 Amino acid metabolism	A09100 Metabolism	50	0.000328843	1.64301	0.00278652
04626 Plant-pathogen interaction	A09150 Organismal Systems	35	0.000808395	1.75526	0.00650758
00943 Isoflavonoid biosynthesis	A09100 Metabolism	8	0.00105036	3.73009	0.00805275
00920 Sulfur metabolism	A09100 Metabolism	7	0.00289585	3.55181	0.0211924
00906 Carotenoid biosynthesis	A09100 Metabolism	8	0.00290395	3.20961	0.0203276
99988 Secondary metabolism	A09190 Not Included in Pathway or Brite	2	0.00335475	17.2517	0.0225048
00909 Sesquiterpenoid and triterpenoid biosynthesis	A09100 Metabolism	8	0.00448587	3.00029	0.028889
B 09122 Translation	A09120 Genetic Information Processing	53	0.00476379	1.43313	0.0294989
A09150 Organismal Systems	A09150 Organismal Systems	35	0.00626061	1.55221	0.0373318
B 09159 Environmental adaptation	A09150 Organismal Systems	35	0.00626061	1.55221	0.0373318
00400 Phenylalanine, tyrosine and tryptophan biosynthesis	A09100 Metabolism	8	0.00849633	2.70614	0.0471693
04070 Phosphatidylinositol signaling system	A09130 Environmental Information Processing	10	0.010926	2.30022	0.0586361
01007 Amino acid related enzymes	A09180 Brite Hierarchies	12	0.011753	2.09111	0.0610396
04147 Exosome	A09180 Brite Hierarchies	51	0.0158988	1.35359	0.079991
03440 Homologous recombination	A09120 Genetic Information Processing	8	0.0162922	2.42129	0.0794861
04075 Plant hormone signal transduction	A09130 Environmental Information Processing	27	0.0184285	1.5272	0.0872642
00100 Steroid biosynthesis	A09100 Metabolism	6	0.0185031	2.79757	0.0851141
04121 Ubiquitin system	A09180 Brite Hierarchies	50	0.0211868	1.33527	0.094752
00950 Isoquinoline alkaloid biosynthesis	A09100 Metabolism	6	0.023564	2.6541	0.102535
00966 Glucosinolate biosynthesis	A09100 Metabolism	6	0.023564	2.6541	0.102535
03036 Chromosome and associated proteins	A09180 Brite Hierarchies	57	0.0254226	1.29387	0.10495
B 09109 Metabolism of terpenoids and polyketides	A09100 Metabolism	25	0.0270549	1.50276	0.108896
00780 Biotin metabolism	A09100 Metabolism	4	0.030421	3.28603	0.119458
00061 Fatty acid biosynthesis	A09100 Metabolism	7	0.032252	2.27852	0.123633
00941 Flavonoid biosynthesis	A09100 Metabolism	9	0.0333689	2.01643	0.124939
A09130 Environmental Information Processing	A09130 Environmental Information Processing	41	0.0397357	1.32209	0.145396
99983 Lipid metabolism	A09190 Not Included in Pathway or Brite	2	0.0430552	5.75055	0.154042
02042 Bacterial toxins	A09180 Brite Hierarchies	2	0.0430552	5.75055	0.154042
99997 Function unknown	A09190 Not Included in Pathway or Brite	5	0.0444851	2.53701	0.152385
B 09132 Signal transduction	A09130 Environmental Information Processing	37	0.0467739	1.32705	0.156887
00190 Oxidative phosphorylation	A09100 Metabolism	12	0.0501658	1.69688	0.164831
00960 Tropane, piperidine and pyridine alkaloid biosynthesis	A09100 Metabolism	6	0.0527404	2.20234	0.169824
00790 Folate biosynthesis	A09100 Metabolism	5	0.0605741	2.3313	0.191224
00199 Cytochrome P450	A09180 Brite Hierarchies	16	0.0762219	1.47608	0.235995
00333 Prodigiosin biosynthesis	A09100 Metabolism	2	0.0921218	3.8337	0.279842
03019 Messenger RNA biogenesis	A09180 Brite Hierarchies	37	0.0936935	1.24914	0.279345
04030 G protein-coupled receptors	A09180 Brite Hierarchies	3	0.0941201	2.72395	0.275515
B 09194 Poorly characterized	A09190 Not Included in Pathway or Brite	5	0.101327	2.00601	0.291316
00270 Cysteine and methionine metabolism	A09100 Metabolism	11	0.113649	1.5061	0.321008
00360 Phenylalanine metabolism	A09100 Metabolism	6	0.117962	1.78465	0.327447
03400 DNA repair and recombination proteins	A09180 Brite Hierarchies	27	0.122037	1.26575	0.333016
03050 Proteasome	A09120 Genetic Information Processing	6	0.125293	1.75441	0.336204
00660 C5-Branched dibasic acid metabolism	A09100 Metabolism	2	0.130503	3.13666	0.344443
00330 Arginine and proline metabolism	A09100 Metabolism	6	0.132841	1.72517	0.344958
00350 Tyrosine metabolism	A09100 Metabolism	6	0.1406	1.69688	0.35931
00220 Arginine biosynthesis	A09100 Metabolism	4	0.142349	1.97162	0.358097
00903 Limonene and pinene degradation	A09100 Metabolism	2	0.150847	2.87528	0.373637
B 09124 Replication and repair	A09120 Genetic Information Processing	12	0.176831	1.35307	0.43136
B 09191 Unclassified: metabolism	A09190 Not Included in Pathway or Brite	34	0.179928	1.17782	0.432363
04141 Protein processing in endoplasmic reticulum	A09120 Genetic Information Processing	17	0.185245	1.2696	0.438595
99980 Enzymes with EC numbers	A09190 Not Included in Pathway or Brite	30	0.193014	1.18162	0.450366
00860 Porphyrin metabolism	A09100 Metabolism	5	0.212428	1.56833	0.488585
00520 Amino sugar and nucleotide sugar metabolism	A09100 Metabolism	11	0.226174	1.29978	0.512874
00052 Galactose metabolism	A09100 Metabolism	6	0.228298	1.45789	0.5105
00970 Aminoacyl-tRNA biosynthesis	A09120 Genetic Information Processing	5	0.233851	1.5133	0.515752
00310 Lysine degradation	A09100 Metabolism	4	0.250015	1.56833	0.543951
00062 Fatty acid elongation	A09100 Metabolism	3	0.250777	1.72517	0.538335
04016 MAPK signaling pathway - plant	A09130 Environmental Information Processing	13	0.250999	1.23907	0.531721
B 09103 Lipid metabolism	A09100 Metabolism	29	0.252615	1.14223	0.528195
03008 Ribosome biogenesis in eukaryotes	A09120 Genetic Information Processing	7	0.265948	1.3418	0.548943
01009 Protein phosphatases and associated proteins	A09180 Brite Hierarchies	25	0.274	1.14098	0.558404
01004 Lipid biosynthesis proteins	A09180 Brite Hierarchies	7	0.28424	1.31263	0.572034
03032 DNA replication proteins	A09180 Brite Hierarchies	11	0.287535	1.22431	0.571521
B 09102 Energy metabolism	A09100 Metabolism	21	0.288507	1.14647	0.566458
03021 Transcription machinery	A09180 Brite Hierarchies	19	0.301519	1.14609	0.584875
00603 Glycosphingolipid biosynthesis - globo and isoglobo series	A09100 Metabolism	2	0.302503	1.81596	0.579797
03110 Chaperones and folding catalysts	A09180 Brite Hierarchies	22	0.306689	1.12957	0.580906
00770 Pantothenate and CoA biosynthesis	A09100 Metabolism	4	0.315774	1.4083	0.591159
00740 Riboflavin metabolism	A09100 Metabolism	2	0.324316	1.72517	0.600172
03022 Basal transcription factors	A09120 Genetic Information Processing	4	0.342542	1.35307	0.626696
A09190 Not Included in Pathway or Brite	A09190 Not Included in Pathway or Brite	39	0.352421	1.06966	0.637526
00600 Sphingolipid metabolism	A09100 Metabolism	3	0.363578	1.39878	0.650402
00340 Histidine metabolism	A09100 Metabolism	2	0.367348	1.56833	0.649924
00240 Pyrimidine metabolism	A09100 Metabolism	5	0.370988	1.25012	0.649229
B 09183 Protein families: signaling and cellular processes	A09180 Brite Hierarchies	104	0.382004	1.03054	0.661318
B 09131 Membrane transport	A09130 Environmental Information Processing	4	0.382757	1.2779	0.655573
02010 ABC transporters	A09130 Environmental Information Processing	4	0.382757	1.2779	0.655573
00290 Valine, leucine and isoleucine biosynthesis	A09100 Metabolism	2	0.388468	1.50014	0.651494
00565 Ether lipid metabolism	A09100 Metabolism	2	0.40927	1.43764	0.679304
00905 Brassinosteroid biosynthesis	A09100 Metabolism	3	0.411513	1.29387	0.676056
03420 Nucleotide excision repair	A09120 Genetic Information Processing	4	0.422679	1.21064	0.687387
03051 Proteasome	A09180 Brite Hierarchies	6	0.42326	1.15011	0.681448
00650 Butanoate metabolism	A09100 Metabolism	2	0.429719	1.38013	0.684998
00760 Nicotinate and nicotinamide metabolism	A09100 Metabolism	2	0.429719	1.38013	0.684998
00563 Glycosylphosphatidylinositol (GPI)-anchor biosynthesis	A09100 Metabolism	2	0.429719	1.38013	0.684998
00730 Thiamine metabolism	A09100 Metabolism	2	0.449787	1.32705	0.696305
00561 Glycerolipid metabolism	A09100 Metabolism	6	0.464884	1.10117	0.712822
04090 CD molecules	A09180 Brite Hierarchies	3	0.473506	1.17625	0.719193
B 09125 Information processing in viruses	A09120 Genetic Information Processing	2	0.525812	1.15011	0.791175
03250 Viral life cycle - HIV-1	A09120 Genetic Information Processing	2	0.525812	1.15011	0.791175
00904 Diterpenoid biosynthesis	A09100 Metabolism	2	0.525812	1.15011	0.791175
00460 Cyanoamino acid metabolism	A09100 Metabolism	4	0.5373	1.04555	0.786412
03029 Mitochondrial biogenesis	A09180 Brite Hierarchies	27	0.558359	0.986853	0.809872
04031 GTP-binding proteins	A09180 Brite Hierarchies	5	0.573192	0.991474	0.823964
B 09104 Nucleotide metabolism	A09100 Metabolism	8	0.58492	0.971924	0.833381
00513 Various types of N-glycan biosynthesis	A09100 Metabolism	2	0.594423	1.0148	0.839492
03060 Protein export	A09120 Genetic Information Processing	3	0.613174	0.958425	0.858444
00073 Cutin, suberine and wax biosynthesis	A09100 Metabolism	2	0.625839	0.958425	0.868622
03016 Transfer RNA biogenesis	A09180 Brite Hierarchies	12	0.64122	0.932522	0.882363
00010 Glycolysis / Gluconeogenesis	A09100 Metabolism	7	0.642249	0.921844	0.876289
00562 Inositol phosphate metabolism	A09100 Metabolism	4	0.679626	0.873502	0.919494
00510 N-Glycan biosynthesis	A09100 Metabolism	2	0.682944	0.862583	0.916284
03013 Nucleocytoplasmic transport	A09120 Genetic Information Processing	6	0.687119	0.877203	0.914266
01003 Glycosyltransferases	A09180 Brite Hierarchies	14	0.690345	0.904581	0.91103
00620 Pyruvate metabolism	A09100 Metabolism	5	0.704029	0.854042	0.921534
00999 Biosynthesis of various plant secondary metabolites	A09100 Metabolism	3	0.715692	0.821507	0.929246
04040 Ion channels	A09180 Brite Hierarchies	3	0.753974	0.772462	0.971118
00250 Alanine, aspartate and glutamate metabolism	A09100 Metabolism	2	0.755014	0.750072	0.964741
B 09107 Glycan biosynthesis and metabolism	A09100 Metabolism	6	0.759416	0.808671	0.962725
00071 Fatty acid degradation	A09100 Metabolism	2	0.794822	0.690066	0.999738
01040 Biosynthesis of unsaturated fatty acids	A09100 Metabolism	1	0.812544	0.616131	1.0141
00564 Glycerophospholipid metabolism	A09100 Metabolism	4	0.821428	0.711408	1.01731
00030 Pentose phosphate pathway	A09100 Metabolism	2	0.828804	0.63895	1.01861
04130 SNARE interactions in vesicular transport	A09120 Genetic Information Processing	2	0.828804	0.63895	1.01861
03020 RNA polymerase	A09120 Genetic Information Processing	2	0.828804	0.63895	1.01861
00410 beta-Alanine metabolism	A09100 Metabolism	2	0.843821	0.616131	1.01385
00280 Valine, leucine and isoleucine degradation	A09100 Metabolism	2	0.857634	0.594885	1.02281
B 09121 Transcription	A09120 Genetic Information Processing	13	0.896525	0.745088	1.06133
00710 Carbon fixation in photosynthetic organisms	A09100 Metabolism	2	0.897625	0.53082	1.05487
04812 Cytoskeleton proteins	A09180 Brite Hierarchies	8	0.900332	0.690066	1.05039
00592 alpha-Linolenic acid metabolism	A09100 Metabolism	2	0.9024	0.522777	1.04523
00053 Ascorbate and aldarate metabolism	A09100 Metabolism	2	0.915508	0.500048	1.05283
00230 Purine metabolism	A09100 Metabolism	3	0.919287	0.544789	1.04968
00900 Terpenoid backbone biosynthesis	A09100 Metabolism	2	0.919497	0.492904	1.04253
00630 Glyoxylate and dicarboxylate metabolism	A09100 Metabolism	2	0.923308	0.485962	1.03953
03040 Spliceosome	A09120 Genetic Information Processing	7	0.942159	0.616131	1.05339
00260 Glycine, serine and threonine metabolism	A09100 Metabolism	2	0.948217	0.436751	1.05285
02000 Transporters	A09180 Brite Hierarchies	33	0.955043	0.774564	1.05316
03009 Ribosome biogenesis	A09180 Brite Hierarchies	12	0.974396	0.623554	1.0672
A09180 Brite Hierarchies	A09180 Brite Hierarchies	420	0.975449	0.953381	1.06113
04146 Peroxisome	A09140 Cellular Processes	2	0.979142	0.355704	1.058
B 09101 Carbohydrate metabolism	A09100 Metabolism	35	0.982093	0.736351	1.05411
03012 Translation factors	A09180 Brite Hierarchies	4	0.984642	0.434004	1.04985
04144 Endocytosis	A09140 Cellular Processes	4	0.987103	0.423354	1.04555
01001 Protein kinases	A09180 Brite Hierarchies	16	0.990265	0.610678	1.04204
B 09182 Protein families: genetic information processing	A09180 Brite Hierarchies	262	0.992734	0.901642	1.03786
03041 Spliceosome	A09180 Brite Hierarchies	12	0.992941	0.555013	1.03138
00500 Starch and sucrose metabolism	A09100 Metabolism	3	0.996203	0.321459	1.02813
03015 mRNA surveillance pathway	A09120 Genetic Information Processing	2	0.996864	0.259423	1.02226
B 09106 Metabolism of other amino acids	A09100 Metabolism	6	0.997362	0.40913	1.0163
04131 Membrane trafficking	A09180 Brite Hierarchies	33	0.999277	0.625609	1.01185
A09140 Cellular Processes	A09140 Cellular Processes	6	0.999991	0.275292	1.00624
B 09141 Transport and catabolism	A09140 Cellular Processes	6	0.999991	0.275292	1.00624
