# Supplementary material for: Chromosome-level genome assembly of Murraya paniculata sheds light on biosynthesis of floral volatiles
Source: BMC Biol. 2023 Jun 20;21:142. doi: 10.1186/s12915-023-01639-6 (PMC10283294; doi:10.1186/s12915-023-01639-6)
Supplement: Supplementary file 4 — Additional file 4. KEGG pathway enrichment analysis of genes with LTR insertions in the 3-kb upstream region in M. paniculata. [file 12915_2023_1639_MOESM4_ESM.xlsx]

## Sheet: M. panicluata
Additional file 4: KEGG pathway enrichment analysis of genes with LTR insertions in the 3-kb upstream region in M. paniculata
Term Name	MainClass	GeneHitsInSelectedSet	AllGenesInSelectedSet	GeneHitsInBackground	AllGenesInBackground	p-value	enrichFactor	GeneListInSelectedSets	corrected p-value(BH method)
04626 Plant-pathogen interaction	A09150 Organismal Systems	119	2254	340	9924	1.07052e-07	1.54099	[Me8G_0626, Me1G_2566, Me1G_1751, Me1G_3655, Me2G_1682, Me4G_1910, Me4G_1518, Me8G_1682, Me4G_1914, Me4G_1515, Me6G_0956, Me4G_1912, Me6G_0715, Me4G_2320, Me4G_2166, Me9G_1490, Me7G_1875, Me9G_0708, Me6G_1244, Me9G_0709, Me8G_1967, Me7G_1872, Me7G_1873, Me7G_1874, Me7G_1075, Me1G_2717, Me6G_1247, Me1G_2716, Me6G_1245, Me1G_3647, Me9G_0710, Me4G_0011, Me6G_1232, Me6G_1233, Me6G_1231, Me4G_2063, Me…	2.34445e-05
A09150 Organismal Systems	A09150 Organismal Systems	129	2254	385	9924	5.18135e-07	1.47524	[Me8G_0626, Me1G_2566, Me1G_1751, Me6G_1258, Me1G_3655, Me2G_1682, Me1G_4109, Me4G_1910, Me4G_1518, Me8G_1682, Me4G_1914, Me4G_1515, Me6G_0956, Me4G_1912, Me6G_0715, Me4G_2320, Me4G_2166, Me9G_1490, Me4G_0782, Me7G_1875, Me9G_0708, Me6G_1244, Me9G_0709, Me8G_1967, Me7G_1872, Me7G_1873, Me7G_1874, Me7G_1075, Me1G_2717, Me6G_1247, Me1G_2716, Me6G_1245, Me1G_3647, Me9G_0314, Me9G_0710, Me4G_0011, Me…	5.67358e-05
B 09159 Environmental adaptation	A09150 Organismal Systems	129	2254	385	9924	5.18135e-07	1.47524	[Me8G_0626, Me1G_2566, Me1G_1751, Me6G_1258, Me1G_3655, Me2G_1682, Me1G_4109, Me4G_1910, Me4G_1518, Me8G_1682, Me4G_1914, Me4G_1515, Me6G_0956, Me4G_1912, Me6G_0715, Me4G_2320, Me4G_2166, Me9G_1490, Me4G_0782, Me7G_1875, Me9G_0708, Me6G_1244, Me9G_0709, Me8G_1967, Me7G_1872, Me7G_1873, Me7G_1874, Me7G_1075, Me1G_2717, Me6G_1247, Me1G_2716, Me6G_1245, Me1G_3647, Me9G_0314, Me9G_0710, Me4G_0011, Me…	5.67358e-05
00199 Cytochrome P450	A09180 Brite Hierarchies	65	2254	176	9924	1.19832e-05	1.62605	[Me1G_1436, Me7G_0655, Me2G_1601, Me6G_0800, Me6G_0801, Me2G_1600, Me2G_1765, Me2G_2297, Me1G_2846, Me2G_1640, Me9G_1178, Me2G_0209, Me2G_1619, Me7G_1673, Me2G_1855, Me2G_0520, Me6G_0635, Me5G_1931, Me1G_4139, Me8G_1172, Me4G_1987, Me4G_0612, Me3G_1357, Me3G_1476, Me3G_2964, Me8G_1930, Me1G_2546, Me4G_1292, Me1G_1451, Me2G_1620, Me9G_0733, Me5G_1500, Me2G_2276, Me2G_2275, Me5G_0727, Me4G_1931, Me…	0.000656083
00909 Sesquiterpenoid and triterpenoid biosynthesis	A09100 Metabolism	23	2254	46	9924	4.52797e-05	2.20142	[Me6G_1079, Me2G_1726, Me2G_1737, Me1G_0553, Me6G_1085, Me6G_1052, Me2G_1855, Me6G_1075, Me6G_1053, Me2G_1725, Me6G_1051, Me2G_1721, Me3G_0241, Me3G_0147, Me3G_1598, Me3G_1597, Me3G_1596, Me3G_0149, Me3G_0148, Me6G_1080, Me3G_2964, Me2G_1719, Me4G_0453]	0.00198325
00380 Tryptophan metabolism	A09100 Metabolism	43	2254	109	9924	6.01136e-05	1.7369	[Me1G_2546, Me2G_0215, Me5G_1980, Me6G_1438, Me9G_0733, Me5G_1302, Me1G_1958, Me1G_2945, Me4G_1931, Me6G_1807, Me3G_0592, Me3G_2990, Me3G_1523, Me7G_0846, Me7G_0847, Me3G_0317, Me4G_0090, Me6G_2132, Me6G_1781, Me6G_2177, Me1G_0554, Me1G_1246, Me1G_2697, Me1G_1245, Me1G_1244, Me1G_1365, Me1G_2695, Me7G_1137, Me3G_2284, Me1G_2617, Me2G_1891, Me6G_1465, Me2G_2381, Me4G_0535, Me4G_0755, Me6G_0906, Me…	0.00219415
B 09109 Metabolism of terpenoids and polyketides	A09100 Metabolism	92	2254	285	9924	0.000107429	1.42127	[Me1G_1436, Me2G_1726, Me7G_1548, Me6G_1052, Me1G_0222, Me6G_1053, Me2G_1601, Me2G_1725, Me6G_1051, Me2G_1721, Me2G_1600, Me2G_1765, Me6G_0720, Me1G_1439, Me1G_2846, Me2G_1640, Me6G_1807, Me9G_1652, Me3G_2358, Me9G_0366, Me3G_2990, Me1G_3055, Me3G_0613, Me7G_0846, Me2G_1719, Me7G_0847, Me1G_0456, Me2G_1737, Me2G_1619, Me7G_2009, Me7G_1552, Me6G_1085, Me7G_1673, Me2G_1855, Me1G_3929, Me2G_0520, Me…	0.00336101
B 09110 Biosynthesis of other secondary metabolites	A09100 Metabolism	130	2254	447	9924	0.000808588	1.28047	[Me5G_2098, Me7G_1625, Me1G_2048, Me1G_2046, Me4G_1509, Me6G_0202, Me4G_1876, Me5G_0757, Me3G_0692, Me6G_1807, Me4G_2325, Me4G_2326, Me4G_1512, Me1G_2044, Me4G_0782, Me9G_0042, Me2G_0520, Me2G_2381, Me4G_1987, Me4G_0535, Me2G_2020, Me9G_0552, Me4G_1186, Me4G_0650, Me1G_1697, Me1G_0521, Me2G_0337, Me2G_0339, Me2G_0338, Me9G_0733, Me2G_0335, Me1G_0403, Me5G_0813, Me4G_1931, Me4G_1655, Me4G_1890, Me…	0.0221351
00604 Glycosphingolipid biosynthesis - ganglio series	A09100 Metabolism	5	2254	6	9924	0.0029312	3.66903	[Me5G_0415, Me5G_2494, Me3G_2011, Me1G_2307, Me1G_2306]	0.0713259
00940 Phenylpropanoid biosynthesis	A09100 Metabolism	57	2254	186	9924	0.00717421	1.34926	[Me1G_2127, Me7G_1625, Me1G_1958, Me4G_1876, Me5G_0757, Me6G_1807, Me4G_2325, Me2G_1361, Me4G_2326, Me9G_0042, Me2G_0846, Me3G_0938, Me2G_1778, Me2G_1777, Me3G_2042, Me2G_0683, Me2G_0682, Me4G_1987, Me2G_2020, Me9G_0552, Me4G_2199, Me4G_0650, Me4G_1664, Me8G_0961, Me2G_0418, Me8G_1735, Me1G_1697, Me2G_0337, Me2G_0339, Me2G_0338, Me1G_3277, Me2G_1223, Me2G_0335, Me1G_0403, Me3G_0116, Me3G_0314, Me…	0.157115
A09100 Metabolism	A09100 Metabolism	664	2254	2726	9924	0.00887009	1.07245	[Me8G_1955, Me5G_2098, Me6G_0567, Me6G_1897, Me1G_2846, Me6G_1895, Me6G_0202, Me4G_1237, Me4G_2325, Me4G_2326, Me3G_0972, Me3G_0971, Me3G_0613, Me4G_2202, Me4G_2324, Me9G_0042, Me3G_0977, Me6G_0671, Me1G_3925, Me8G_1967, Me1G_1740, Me1G_3929, Me6G_1526, Me5G_0914, Me6G_1520, Me1G_1745, Me5G_0913, Me2G_2024, Me2G_1051, Me9G_1122, Me2G_2381, Me9G_1242, Me9G_1121, Me2G_2141, Me2G_2020, Me6G_0308, Me…	0.176595
00592 alpha-Linolenic acid metabolism	A09100 Metabolism	23	2254	63	9924	0.0090043	1.60739	[Me1G_2920, Me1G_1952, Me1G_2013, Me4G_2380, Me9G_0843, Me7G_1450, Me3G_0172, Me1G_0747, Me2G_2343, Me9G_1121, Me4G_0304, Me5G_0624, Me3G_0169, Me3G_1511, Me4G_0119, Me3G_1357, Me8G_1341, Me3G_0168, Me3G_1510, Me3G_0167, Me8G_2059, Me3G_0699, Me3G_1634]	0.164328
00941 Flavonoid biosynthesis	A09100 Metabolism	26	2254	74	9924	0.0100031	1.54694	[Me1G_2127, Me1G_2048, Me1G_2046, Me4G_0885, Me5G_0813, Me2G_1361, Me4G_0886, Me1G_2044, Me3G_0831, Me3G_0314, Me3G_0313, Me4G_0782, Me1G_1047, Me9G_0209, Me2G_1352, Me4G_1987, Me9G_0210, Me2G_2020, Me9G_0552, Me3G_0323, Me6G_1618, Me4G_2199, Me1G_2691, Me5G_0262, Me4G_1664, Me8G_0961]	0.168514
00905 Brassinosteroid biosynthesis	A09100 Metabolism	16	2254	40	9924	0.0105653	1.76114	[Me2G_1619, Me2G_1601, Me2G_0303, Me2G_0988, Me4G_1292, Me2G_1620, Me2G_1554, Me2G_0520, Me6G_0635, Me2G_1600, Me2G_1556, Me2G_1765, Me2G_1599, Me2G_1640, Me5G_1714, Me5G_0131]	0.165272
00410 beta-Alanine metabolism	A09100 Metabolism	20	2254	54	9924	0.0120471	1.63068	[Me5G_1184, Me1G_0840, Me1G_0521, Me2G_0215, Me7G_1236, Me2G_0686, Me2G_1891, Me1G_0747, Me5G_0838, Me5G_0837, Me7G_1271, Me2G_2343, Me1G_1745, Me7G_1272, Me6G_1807, Me4G_0834, Me8G_1341, Me9G_1598, Me6G_1826, Me3G_0699]	0.175887
00945 Stilbenoid, diarylheptanoid and gingerol biosynthesis	A09100 Metabolism	24	2254	68	9924	0.0122583	1.55394	[Me1G_2127, Me7G_0678, Me4G_1509, Me9G_0209, Me2G_1352, Me6G_0632, Me6G_1465, Me4G_0885, Me3G_0692, Me4G_1987, Me9G_0210, Me2G_1361, Me2G_2020, Me9G_0552, Me4G_1512, Me3G_0323, Me6G_1618, Me3G_0322, Me4G_2199, Me3G_0314, Me1G_2691, Me3G_0313, Me4G_1664, Me8G_0961]	0.167786
B 09105 Amino acid metabolism	A09100 Metabolism	135	2254	502	9924	0.0136683	1.18403	[Me7G_1742, Me1G_0264, Me1G_3135, Me5G_1966, Me9G_0839, Me8G_0192, Me6G_1807, Me3G_2990, Me8G_2010, Me4G_0090, Me2G_1618, Me6G_2177, Me2G_0127, Me7G_0387, Me7G_0388, Me5G_1853, Me5G_0914, Me5G_0913, Me2G_2381, Me9G_1242, Me9G_1121, Me4G_0535, Me6G_0308, Me9G_1246, Me3G_2123, Me5G_0089, Me4G_1186, Me3G_0108, Me5G_1184, Me1G_2546, Me1G_0521, Me6G_1594, Me7G_1966, Me2G_2239, Me2G_0215, Me5G_1980, Me…	0.17608
04090 CD molecules	A09180 Brite Hierarchies	15	2254	40	9924	0.0246298	1.65106	[Me6G_2212, Me6G_1033, Me6G_1690, Me1G_1651, Me9G_1109, Me6G_1357, Me2G_2089, Me6G_1575, Me5G_0516, Me2G_2081, Me3G_2101, Me1G_1570, Me8G_1656, Me8G_1657, Me4G_2420]	0.299662
03013 Nucleocytoplasmic transport	A09120 Genetic Information Processing	34	2254	110	9924	0.0286376	1.36088	[Me1G_1612, Me6G_2067, Me5G_1224, Me7G_1681, Me1G_2769, Me3G_0494, Me4G_0568, Me1G_3196, Me3G_0354, Me3G_1761, Me3G_1728, Me7G_0209, Me8G_0334, Me4G_0421, Me1G_1190, Me6G_0671, Me5G_1470, Me1G_0378, Me1G_0012, Me1G_2652, Me6G_1524, Me2G_0400, Me2G_0961, Me7G_1292, Me6G_1523, Me1G_1548, Me2G_1112, Me5G_1927, Me4G_1600, Me4G_0479, Me9G_1720, Me9G_0039, Me3G_0787, Me8G_1973]	0.330086
00071 Fatty acid degradation	A09100 Metabolism	17	2254	48	9924	0.0309108	1.55934	[Me1G_2920, Me2G_0215, Me7G_1564, Me5G_1426, Me2G_1891, Me1G_0747, Me5G_1427, Me5G_1428, Me2G_2343, Me9G_1121, Me6G_1807, Me4G_0834, Me9G_0971, Me8G_1341, Me3G_2990, Me3G_0699, Me3G_1523]	0.338474
B 09106 Metabolism of other amino acids	A09100 Metabolism	69	2254	250	9924	0.0387292	1.21518	[Me5G_1200, Me1G_0264, Me5G_1367, Me5G_2459, Me1G_0625, Me1G_0747, Me2G_2297, Me6G_1807, Me9G_1178, Me4G_2000, Me3G_0699, Me4G_1551, Me2G_1617, Me5G_2460, Me8G_1925, Me6G_0593, Me6G_0077, Me7G_1236, Me2G_0686, Me2G_1891, Me2G_0560, Me5G_0838, Me5G_0837, Me7G_1271, Me2G_2343, Me1G_1745, Me7G_1272, Me5G_0846, Me2G_2141, Me1G_2550, Me5G_1184, Me1G_0840, Me1G_0521, Me1G_1499, Me1G_1498, Me2G_0215, Me…	0.40389
00760 Nicotinate and nicotinamide metabolism	A09100 Metabolism	10	2254	25	9924	0.0396545	1.76114	[Me2G_1914, Me5G_1949, Me4G_2501, Me2G_2228, Me3G_1845, Me3G_1519, Me6G_1575, Me4G_2420, Me1G_2229, Me6G_1895]	0.394742

## Sheet: C. sinensis
Additional file 4: KEGG pathway enrichment analysis of genes with LTR insertions in the 3-kb upstream region in C. sinensis
Term Name	MainClass	GeneHitsInSelectedSet	AllGenesInSelectedSet	GeneHitsInBackground	AllGenesInBackground	p-value	enrichFactor	GeneListInSelectedSets	corrected p-value(BH method)
B 09110 Biosynthesis of other secondary metabolites	A09100 Metabolism	198	3092	493	10657	3.71778e-08	1.38425	[Cs_ont_2g031610, Cs_ont_8g018080, Cs_ont_1g003420, Cs_ont_9g027750, Cs_ont_8g001880, Cs_ont_8g008160, Cs_ont_4g020280, Cs_ont_8g010110, Cs_ont_3g013100, Cs_ont_8g001870, Cs_ont_9g023380, Cs_ont_8g005310, Cs_ont_1g000160, Cs_ont_7g010080, Cs_ont_4g007400, Cs_ont_3g009620, Cs_ont_3g029470, Cs_ont_3g026080, Cs_ont_2g008370, Cs_ont_7g022040, Cs_ont_4g020260, Cs_ont_7g013320, Cs_ont_6g020620, Cs_ont_…	8.29064e-06
B 09106 Metabolism of other amino acids	A09100 Metabolism	126	3092	290	10657	8.09297e-08	1.4975	[Cs_ont_2g023390, Cs_ont_9g008280, Cs_ont_3g009120, Cs_ont_7g006530, Cs_ont_6g025330, Cs_ont_8g010110, Cs_ont_7g010110, Cs_ont_1g003820, Cs_ont_7g015000, Cs_ont_9g014430, Cs_ont_7g018350, Cs_ont_1g010230, Cs_ont_7g018370, Cs_ont_3g032810, Cs_ont_1g025560, Cs_ont_6g022750, Cs_ont_9g010800, Cs_ont_5g023540, Cs_ont_6g018900, Cs_ont_3g012380, Cs_ont_7g029090, Cs_ont_9g010760, Cs_ont_7g018520, Cs_ont_…	9.02366e-06
00480 Glutathione metabolism	A09100 Metabolism	59	3092	134	10657	0.000141935	1.51755	[Cs_ont_6g003500, Cs_ont_1g028480, Cs_ont_2g023390, Cs_ont_9g008280, Cs_ont_6g025370, Cs_ont_6g025330, Cs_ont_9g010830, Cs_ont_1g003820, Cs_ont_9g010790, Cs_ont_9g014430, Cs_ont_7g018350, Cs_ont_7g016890, Cs_ont_7g025640, Cs_ont_7g018370, Cs_ont_7g017080, Cs_ont_6g016090, Cs_ont_9g010800, Cs_ont_5g046120, Cs_ont_5g023540, Cs_ont_6g018900, Cs_ont_7g008250, Cs_ont_7g014640, Cs_ont_9g010760, Cs_ont_…	0.0105505
00945 Stilbenoid, diarylheptanoid and gingerol biosynthesis	A09100 Metabolism	31	3092	60	10657	0.00018108	1.78076	[Cs_ont_4g009900, Cs_ont_8g018240, Cs_ont_3g009620, Cs_ont_3g026080, Cs_ont_8g018080, Cs_ont_6g005600, Cs_ont_2g031910, Cs_ont_1g003120, Cs_ont_6g005580, Cs_ont_6g006130, Cs_ont_8g016530, Cs_ont_6g019320, Cs_ont_8g018130, Cs_ont_3g026050, Cs_ont_3g009610, Cs_ont_1g003070, Cs_ont_9g026710, Cs_ont_8g018170, Cs_ont_8g018090, Cs_ont_6g005610, Cs_ont_9g022590, Cs_ont_5g028590, Cs_ont_1g003110, Cs_ont_…	0.0100952
00908 Zeatin biosynthesis	A09100 Metabolism	27	3092	51	10657	0.000278014	1.82469	[Cs_ont_9g024960, Cs_ont_5g033710, Cs_ont_5g034820, Cs_ont_2g011300, Cs_ont_6g020860, Cs_ont_8g007190, Cs_ont_6g022460, Cs_ont_5g033590, Cs_ont_3g023610, Cs_ont_4g013500, Cs_ont_5g033530, Cs_ont_8g016030, Cs_ont_5g033690, Cs_ont_5g033550, Cs_ont_5g033670, Cs_ont_4g023260, Cs_ont_4g010820, Cs_ont_5g033800, Cs_ont_5g033700, Cs_ont_3g023660, Cs_ont_8g001690, Cs_ont_3g023640, Cs_ont_9g016900, Cs_ont_…	0.0123994
00940 Phenylpropanoid biosynthesis	A09100 Metabolism	86	3092	220	10657	0.000752667	1.34732	[Cs_ont_8g018240, Cs_ont_3g028000, Cs_ont_1g007820, Cs_ont_1g009800, Cs_ont_8g018080, Cs_ont_6g005600, Cs_ont_9g026700, Cs_ont_3g021690, Cs_ont_1g021170, Cs_ont_8g008160, Cs_ont_2g008430, Cs_ont_9g022460, Cs_ont_2g008550, Cs_ont_6g006130, Cs_ont_1g022420, Cs_ont_4g011080, Cs_ont_4g007390, Cs_ont_1g020520, Cs_ont_2g034280, Cs_ont_3g008080, Cs_ont_8g016530, Cs_ont_3g013100, Cs_ont_5g016570, Cs_ont_…	0.0279741
00199 Cytochrome P450	A09180 Brite Hierarchies	70	3092	174	10657	0.000911025	1.38658	[Cs_ont_1g009640, Cs_ont_5g003300, Cs_ont_2g025050, Cs_ont_4g000350, Cs_ont_2g002290, Cs_ont_9g018960, Cs_ont_7g021530, Cs_ont_5g033710, Cs_ont_5g000430, Cs_ont_4g006050, Cs_ont_6g007740, Cs_ont_4g020320, Cs_ont_5g042870, Cs_ont_4g020280, Cs_ont_1g005240, Cs_ont_6g006130, Cs_ont_5g043920, Cs_ont_5g033590, Cs_ont_7g003070, Cs_ont_5g019720, Cs_ont_1g001800, Cs_ont_1g001840, Cs_ont_9g011360, Cs_ont_…	0.0290227
00903 Limonene and pinene degradation	A09100 Metabolism	8	3092	10	10657	0.00123986	2.75731	[Cs_ont_1g006590, Cs_ont_4g007400, Cs_ont_4g007390, Cs_ont_3g009120, Cs_ont_1g027420, Cs_ont_4g007430, Cs_ont_1g027440, Cs_ont_5g046100]	0.0345611
00410 beta-Alanine metabolism	A09100 Metabolism	23	3092	45	10657	0.00145753	1.76161	[Cs_ont_5g029500, Cs_ont_5g000110, Cs_ont_1g006590, Cs_ont_4g007400, Cs_ont_8g018380, Cs_ont_2g027280, Cs_ont_3g009120, Cs_ont_1g027420, Cs_ont_4g007150, Cs_ont_5g041490, Cs_ont_4g007430, Cs_ont_1g027440, Cs_ont_5g046100, Cs_ont_9g005360, Cs_ont_6g014620, Cs_ont_5g041500, Cs_ont_4g007390, Cs_ont_6g014610, Cs_ont_5g029050, Cs_ont_8g017600, Cs_ont_4g010640, Cs_ont_5g013390, Cs_ont_1g010230]	0.0361144
00770 Pantothenate and CoA biosynthesis	A09100 Metabolism	25	3092	52	10657	0.00276708	1.65704	[Cs_ont_3g030880, Cs_ont_5g003740, Cs_ont_1g006590, Cs_ont_4g007400, Cs_ont_9g023710, Cs_ont_3g009120, Cs_ont_2g026660, Cs_ont_4g007390, Cs_ont_1g001420, Cs_ont_8g017600, Cs_ont_3g012870, Cs_ont_4g010470, Cs_ont_2g035770, Cs_ont_5g029500, Cs_ont_2g010740, Cs_ont_1g027420, Cs_ont_4g007430, Cs_ont_7g009210, Cs_ont_1g027440, Cs_ont_5g046100, Cs_ont_9g009850, Cs_ont_3g012880, Cs_ont_5g013390, Cs_ont_…	0.0617058
B 09109 Metabolism of terpenoids and polyketides	A09100 Metabolism	120	3092	333	10657	0.002896	1.24203	[Cs_ont_1g009640, Cs_ont_9g024920, Cs_ont_8g022740, Cs_ont_3g009120, Cs_ont_8g007190, Cs_ont_5g042870, Cs_ont_3g008430, Cs_ont_8g000270, Cs_ont_6g022460, Cs_ont_5g033590, Cs_ont_6g005170, Cs_ont_3g027910, Cs_ont_9g013500, Cs_ont_7g009090, Cs_ont_4g013500, Cs_ont_8g010190, Cs_ont_5g017540, Cs_ont_4g012890, Cs_ont_1g008320, Cs_ont_4g026790, Cs_ont_2g033920, Cs_ont_3g023660, Cs_ont_1g009250, Cs_ont_…	0.0587099
00901 Indole alkaloid biosynthesis	A09100 Metabolism	9	3092	13	10657	0.00311177	2.38613	[Cs_ont_2g031840, Cs_ont_1g000140, Cs_ont_1g003420, Cs_ont_1g003410, Cs_ont_1g000110, Cs_ont_7g015970, Cs_ont_5g037720, Cs_ont_1g000160, Cs_ont_2g007560]	0.0578271
00999 Biosynthesis of various plant secondary metabolites	A09100 Metabolism	32	3092	72	10657	0.00373362	1.53184	[Cs_ont_2g010710, Cs_ont_6g025650, Cs_ont_2g006970, Cs_ont_5g025710, Cs_ont_4g012710, Cs_ont_3g032920, Cs_ont_9g027750, Cs_ont_9g023370, Cs_ont_8g027180, Cs_ont_7g029060, Cs_ont_8g010110, Cs_ont_7g010110, Cs_ont_2g035070, Cs_ont_5g014690, Cs_ont_2g014470, Cs_ont_8g010150, Cs_ont_2g006960, Cs_ont_5g008300, Cs_ont_5g006290, Cs_ont_4g014420, Cs_ont_2g035060, Cs_ont_7g029090, Cs_ont_3g021920, Cs_ont_…	0.0640459
00941 Flavonoid biosynthesis	A09100 Metabolism	37	3092	86	10657	0.0037688	1.48286	[Cs_ont_4g009900, Cs_ont_8g018240, Cs_ont_3g009620, Cs_ont_5g025710, Cs_ont_3g026080, Cs_ont_8g018080, Cs_ont_6g005600, Cs_ont_2g031910, Cs_ont_1g003120, Cs_ont_6g005580, Cs_ont_7g003040, Cs_ont_6g006130, Cs_ont_1g002510, Cs_ont_8g016530, Cs_ont_8g010070, Cs_ont_1g020920, Cs_ont_6g019320, Cs_ont_8g018130, Cs_ont_3g009610, Cs_ont_3g026050, Cs_ont_1g003070, Cs_ont_9g026710, Cs_ont_8g018170, Cs_ont_…	0.0600316
00030 Pentose phosphate pathway	A09100 Metabolism	27	3092	59	10657	0.00456194	1.57727	[Cs_ont_3g003780, Cs_ont_9g022320, Cs_ont_2g023390, Cs_ont_4g004930, Cs_ont_6g025390, Cs_ont_6g025370, Cs_ont_9g022280, Cs_ont_5g023530, Cs_ont_2g000110, Cs_ont_6g025350, Cs_ont_6g025330, Cs_ont_2g001260, Cs_ont_2g023930, Cs_ont_2g023950, Cs_ont_5g039790, Cs_ont_2g018590, Cs_ont_1g017780, Cs_ont_6g025320, Cs_ont_7g021740, Cs_ont_9g024830, Cs_ont_5g023540, Cs_ont_6g025360, Cs_ont_2g023880, Cs_ont_…	0.0678208
00909 Sesquiterpenoid and triterpenoid biosynthesis	A09100 Metabolism	30	3092	68	10657	0.00558106	1.52057	[Cs_ont_4g017070, Cs_ont_4g024720, Cs_ont_4g024740, Cs_ont_1g008470, Cs_ont_4g024780, Cs_ont_9g013500, Cs_ont_4g017460, Cs_ont_4g012890, Cs_ont_4g016990, Cs_ont_4g017100, Cs_ont_2g006440, Cs_ont_1g008300, Cs_ont_2g033920, Cs_ont_2g023020, Cs_ont_4g024730, Cs_ont_3g007170, Cs_ont_6g025580, Cs_ont_1g008460, Cs_ont_1g008440, Cs_ont_8g027220, Cs_ont_4g016540, Cs_ont_5g036250, Cs_ont_2g000620, Cs_ont_…	0.077786
A09100 Metabolism	A09100 Metabolism	926	3092	3015	10657	0.00824948	1.05857	[Cs_ont_1g011840, Cs_ont_9g024920, Cs_ont_9g023830, Cs_ont_3g003780, Cs_ont_3g002450, Cs_ont_8g008160, Cs_ont_7g026540, Cs_ont_2g019840, Cs_ont_1g020320, Cs_ont_8g014830, Cs_ont_8g013500, Cs_ont_3g013100, Cs_ont_3g000280, Cs_ont_2g033920, Cs_ont_5g028150, Cs_ont_8g020050, Cs_ont_6g002040, Cs_ont_1g008440, Cs_ont_8g015910, Cs_ont_3g033180, Cs_ont_9g010760, Cs_ont_4g004930, Cs_ont_6g006870, Cs_ont_…	0.108214
00950 Isoquinoline alkaloid biosynthesis	A09100 Metabolism	15	3092	29	10657	0.00831126	1.78274	[Cs_ont_2g031840, Cs_ont_2g005510, Cs_ont_1g000140, Cs_ont_1g003420, Cs_ont_1g003410, Cs_ont_5g041490, Cs_ont_1g000110, Cs_ont_1g000160, Cs_ont_9g005360, Cs_ont_2g007560, Cs_ont_2g022610, Cs_ont_5g041500, Cs_ont_2g022630, Cs_ont_2g022750, Cs_ont_7g015970]	0.102967
04141 Protein processing in endoplasmic reticulum	A09120 Genetic Information Processing	95	3092	266	10657	0.00981007	1.23094	[Cs_ont_8g022420, Cs_ont_1g010750, Cs_ont_5g028400, Cs_ont_8g002930, Cs_ont_2g006850, Cs_ont_8g022820, Cs_ont_7g005840, Cs_ont_7g001960, Cs_ont_5g049900, Cs_ont_4g008870, Cs_ont_8g001440, Cs_ont_6g005320, Cs_ont_7g005760, Cs_ont_9g008680, Cs_ont_6g001480, Cs_ont_7g029210, Cs_ont_1g029530, Cs_ont_2g022940, Cs_ont_6g012770, Cs_ont_3g011640, Cs_ont_1g010790, Cs_ont_1g014470, Cs_ont_5g034680, Cs_ont_…	0.115139
00996 Biosynthesis of various alkaloids	A09100 Metabolism	10	3092	17	10657	0.0098236	2.02743	[Cs_ont_5g026850, Cs_ont_3g009610, Cs_ont_3g009620, Cs_ont_1g002510, Cs_ont_5g016590, Cs_ont_9g016320, Cs_ont_5g016550, Cs_ont_1g002480, Cs_ont_5g016570, Cs_ont_5g005460]	0.109533
03018 RNA degradation	A09120 Genetic Information Processing	56	3092	147	10657	0.0105986	1.313	[Cs_ont_4g001680, Cs_ont_5g016180, Cs_ont_8g006610, Cs_ont_7g006210, Cs_ont_2g000110, Cs_ont_6g008870, Cs_ont_9g021010, Cs_ont_2g015160, Cs_ont_8g008510, Cs_ont_1g009290, Cs_ont_3g018390, Cs_ont_4g011520, Cs_ont_5g014270, Cs_ont_9g017740, Cs_ont_5g015160, Cs_ont_3g019880, Cs_ont_1g017780, Cs_ont_7g012690, Cs_ont_4g022190, Cs_ont_3g024430, Cs_ont_1g001330, Cs_ont_4g014660, Cs_ont_8g008420, Cs_ont_…	0.112547
00965 Betalain biosynthesis	A09100 Metabolism	9	3092	15	10657	0.0120536	2.06798	[Cs_ont_2g031840, Cs_ont_1g000140, Cs_ont_1g003420, Cs_ont_1g003410, Cs_ont_1g000110, Cs_ont_7g015970, Cs_ont_1g021230, Cs_ont_1g000160, Cs_ont_2g007560]	0.122179
03110 Chaperones and folding catalysts	A09180 Brite Hierarchies	121	3092	351	10657	0.0137588	1.18816	[Cs_ont_1g010750, Cs_ont_2g034960, Cs_ont_6g023950, Cs_ont_7g005840, Cs_ont_6g005320, Cs_ont_2g007190, Cs_ont_7g016210, Cs_ont_1g010760, Cs_ont_1g010400, Cs_ont_8g004860, Cs_ont_9g028710, Cs_ont_8g009480, Cs_ont_8g002280, Cs_ont_6g006120, Cs_ont_5g038990, Cs_ont_5g014960, Cs_ont_1g001410, Cs_ont_9g011330, Cs_ont_4g010460, Cs_ont_3g015010, Cs_ont_8g002910, Cs_ont_2g027370, Cs_ont_6g001860, Cs_ont_…	0.133401
00460 Cyanoamino acid metabolism	A09100 Metabolism	31	3092	76	10657	0.0181601	1.40586	[Cs_ont_2g010710, Cs_ont_3g024260, Cs_ont_2g006970, Cs_ont_4g012710, Cs_ont_1g025590, Cs_ont_7g006530, Cs_ont_8g027180, Cs_ont_7g029060, Cs_ont_3g018310, Cs_ont_8g010110, Cs_ont_5g036480, Cs_ont_7g003070, Cs_ont_7g010110, Cs_ont_1g001300, Cs_ont_9g014730, Cs_ont_9g011360, Cs_ont_8g011060, Cs_ont_7g015000, Cs_ont_5g014690, Cs_ont_8g010150, Cs_ont_2g006960, Cs_ont_1g025560, Cs_ont_1g001210, Cs_ont_…	0.168738
00380 Tryptophan metabolism	A09100 Metabolism	39	3092	100	10657	0.0198143	1.34419	[Cs_ont_1g006590, Cs_ont_4g007400, Cs_ont_1g003420, Cs_ont_3g009120, Cs_ont_5g045420, Cs_ont_5g021630, Cs_ont_1g000110, Cs_ont_2g028540, Cs_ont_5g021590, Cs_ont_2g007560, Cs_ont_5g005460, Cs_ont_5g036480, Cs_ont_5g019720, Cs_ont_4g007390, Cs_ont_5g009070, Cs_ont_3g008080, Cs_ont_5g016590, Cs_ont_8g011060, Cs_ont_8g010190, Cs_ont_5g016550, Cs_ont_8g018750, Cs_ont_5g016570, Cs_ont_2g015560, Cs_ont_…	0.176743
00960 Tropane, piperidine and pyridine alkaloid biosynthesis	A09100 Metabolism	21	3092	48	10657	0.0207383	1.5079	[Cs_ont_3g009610, Cs_ont_3g009620, Cs_ont_8g001860, Cs_ont_8g001870, Cs_ont_8g001880, Cs_ont_5g041490, Cs_ont_8g001890, Cs_ont_1g002480, Cs_ont_9g005360, Cs_ont_2g022610, Cs_ont_5g041500, Cs_ont_2g022630, Cs_ont_6g016840, Cs_ont_2g022750, Cs_ont_1g002510, Cs_ont_6g016790, Cs_ont_6g016750, Cs_ont_1g010240, Cs_ont_8g001900, Cs_ont_6g016770, Cs_ont_1g010250]	0.177871
00071 Fatty acid degradation	A09100 Metabolism	22	3092	51	10657	0.0217329	1.48678	[Cs_ont_5g027970, Cs_ont_1g006590, Cs_ont_4g007400, Cs_ont_2g027280, Cs_ont_3g007930, Cs_ont_5g006610, Cs_ont_3g007920, Cs_ont_3g009120, Cs_ont_1g027420, Cs_ont_4g006050, Cs_ont_9g002690, Cs_ont_4g007430, Cs_ont_1g027440, Cs_ont_5g046100, Cs_ont_9g007680, Cs_ont_6g014620, Cs_ont_4g007390, Cs_ont_5g013300, Cs_ont_6g014610, Cs_ont_7g017510, Cs_ont_7g017520, Cs_ont_5g013240]	0.179498
00350 Tyrosine metabolism	A09100 Metabolism	24	3092	57	10657	0.0234145	1.45122	[Cs_ont_5g027970, Cs_ont_2g031840, Cs_ont_2g005510, Cs_ont_3g007930, Cs_ont_3g007920, Cs_ont_1g000140, Cs_ont_1g003420, Cs_ont_2g000980, Cs_ont_1g003410, Cs_ont_5g041490, Cs_ont_1g000110, Cs_ont_1g000160, Cs_ont_9g005360, Cs_ont_2g007560, Cs_ont_2g022610, Cs_ont_5g041500, Cs_ont_2g022630, Cs_ont_2g022750, Cs_ont_3g033180, Cs_ont_3g033090, Cs_ont_7g017510, Cs_ont_7g015970, Cs_ont_7g017520, Cs_ont_…	0.18648
00592 alpha-Linolenic acid metabolism	A09100 Metabolism	28	3092	69	10657	0.0257447	1.39864	[Cs_ont_3g028440, Cs_ont_3g004330, Cs_ont_2g029690, Cs_ont_2g033730, Cs_ont_3g007920, Cs_ont_5g026020, Cs_ont_9g002690, Cs_ont_2g016690, Cs_ont_2g018770, Cs_ont_5g013300, Cs_ont_2g015180, Cs_ont_6g014610, Cs_ont_5g026090, Cs_ont_2g016710, Cs_ont_5g031050, Cs_ont_9g017320, Cs_ont_5g013240, Cs_ont_1g019200, Cs_ont_7g022650, Cs_ont_2g033700, Cs_ont_2g027280, Cs_ont_3g007930, Cs_ont_2g009430, Cs_ont_…	0.197968
00053 Ascorbate and aldarate metabolism	A09100 Metabolism	27	3092	67	10657	0.0309226	1.38894	[Cs_ont_1g028480, Cs_ont_1g006590, Cs_ont_4g007400, Cs_ont_3g009120, Cs_ont_4g009640, Cs_ont_9g023370, Cs_ont_4g009620, Cs_ont_8g028020, Cs_ont_2g028980, Cs_ont_6g000390, Cs_ont_6g005090, Cs_ont_4g007390, Cs_ont_6g013840, Cs_ont_1g000850, Cs_ont_6g016590, Cs_ont_9g017200, Cs_ont_8g020830, Cs_ont_7g004500, Cs_ont_1g027420, Cs_ont_9g024110, Cs_ont_8g020050, Cs_ont_4g007430, Cs_ont_1g027440, Cs_ont_…	0.222443
B 09123 Folding, sorting and degradation	A09120 Genetic Information Processing	222	3092	691	10657	0.0351353	1.10731	[Cs_ont_1g010750, Cs_ont_5g016180, Cs_ont_7g005840, Cs_ont_6g005320, Cs_ont_9g008680, Cs_ont_9g025570, Cs_ont_4g023550, Cs_ont_6g012770, Cs_ont_9g013220, Cs_ont_6g019960, Cs_ont_6g020050, Cs_ont_1g010760, Cs_ont_2g001190, Cs_ont_1g010400, Cs_ont_1g011610, Cs_ont_8g009480, Cs_ont_3g027740, Cs_ont_2g022110, Cs_ont_5g040860, Cs_ont_7g013910, Cs_ont_9g005970, Cs_ont_3g000720, Cs_ont_1g011050, Cs_ont_…	0.244849
04147 Exosome	A09180 Brite Hierarchies	232	3092	724	10657	0.0353372	1.10445	[Cs_ont_1g010750, Cs_ont_3g003780, Cs_ont_7g005840, Cs_ont_1g003420, Cs_ont_4g007860, Cs_ont_8g004230, Cs_ont_7g004080, Cs_ont_8g022900, Cs_ont_5g024350, Cs_ont_5g022290, Cs_ont_1g010760, Cs_ont_4g019160, Cs_ont_1g010400, Cs_ont_2g023680, Cs_ont_9g028710, Cs_ont_7g023380, Cs_ont_4g001190, Cs_ont_8g020050, Cs_ont_8g003130, Cs_ont_1g000160, Cs_ont_6g020610, Cs_ont_7g016860, Cs_ont_7g013230, Cs_ont_…	0.238794
00591 Linoleic acid metabolism	A09100 Metabolism	10	3092	20	10657	0.0384519	1.72332	[Cs_ont_7g022650, Cs_ont_2g033730, Cs_ont_2g033700, Cs_ont_2g015180, Cs_ont_1g019170, Cs_ont_5g031050, Cs_ont_9g017320, Cs_ont_2g033760, Cs_ont_2g033660, Cs_ont_1g019200]	0.252199
00340 Histidine metabolism	A09100 Metabolism	10	3092	20	10657	0.0384519	1.72332	[Cs_ont_1g006590, Cs_ont_4g007400, Cs_ont_4g007390, Cs_ont_8g020830, Cs_ont_3g009120, Cs_ont_1g027420, Cs_ont_8g012670, Cs_ont_4g007430, Cs_ont_1g027440, Cs_ont_5g046100]	0.252199
03022 Basal transcription factors	A09120 Genetic Information Processing	22	3092	54	10657	0.0427888	1.40419	[Cs_ont_8g016280, Cs_ont_8g016290, Cs_ont_4g007730, Cs_ont_6g000120, Cs_ont_4g007740, Cs_ont_4g007630, Cs_ont_8g001970, Cs_ont_4g012910, Cs_ont_2g000990, Cs_ont_5g046930, Cs_ont_4g007490, Cs_ont_4g007750, Cs_ont_4g007540, Cs_ont_3g021020, Cs_ont_5g007340, Cs_ont_4g007780, Cs_ont_4g012050, Cs_ont_9g019190, Cs_ont_1g019280, Cs_ont_4g001610, Cs_ont_3g015650, Cs_ont_3g012250]	0.265053
00051 Fructose and mannose metabolism	A09100 Metabolism	27	3092	69	10657	0.0450254	1.34868	[Cs_ont_5g002310, Cs_ont_9g022320, Cs_ont_4g004930, Cs_ont_2g031610, Cs_ont_2g011400, Cs_ont_5g029470, Cs_ont_9g022280, Cs_ont_2g000110, Cs_ont_8g002550, Cs_ont_4g026640, Cs_ont_9g025010, Cs_ont_2g001260, Cs_ont_3g025990, Cs_ont_2g018590, Cs_ont_6g016590, Cs_ont_8g018970, Cs_ont_1g017780, Cs_ont_5g018050, Cs_ont_5g002300, Cs_ont_9g025000, Cs_ont_9g024990, Cs_ont_8g020050, Cs_ont_8g000380, Cs_ont_…	0.271369

## Sheet: C. maxima
Additional file 4: KEGG pathway enrichment analysis of genes with LTR insertions in the 3-kb upstream region in C. maxima
Term Name	MainClass	GeneHitsInSelectedSet	AllGenesInSelectedSet	GeneHitsInBackground	AllGenesInBackground	p-value	enrichFactor	GeneListInSelectedSets	corrected p-value(BH method)
04626 Plant-pathogen interaction	A09150 Organismal Systems	317	4677	566	11545	1.83187e-14	1.38251	[Cg5g027610.1, Cg6g014090.1, Cg8g009850.1, Cg9g020930.1, Cg3g002980.1, Cg8g009910.1, Cg8g000220.1, Cg2g030680.1, Cg8g009040.1, Cg8g002340.1, Cg1g017020.1, Cg5g030610.1, Cg9g028480.1, Cg9g016900.1, Cg1g018280.1, Cg1g018050.1, Cg1g015830.1, Cg9g010760.1, Cg4g009430.1, Cg6g014100.1, Cg1g018810.1, Cg4g012140.3, Cg5g004760.1, Cg3g011540.1, Cg2g007990.1, Cg9g006440.1, Cg1g015540.1, Cg7g011620.1, Cg1g02…	4.17666e-12
A09150 Organismal Systems	A09150 Organismal Systems	341	4677	624	11545	1.70197e-13	1.34895	[Cg5g027610.1, Cg6g014090.1, Cg8g009850.1, Cg9g020930.1, Cg3g002980.1, Cg6g018450.1, Cg8g009910.1, Cg8g000220.1, Cg2g030680.1, Cg8g009040.1, Cg8g002340.1, Cg1g017020.1, Cg5g030610.1, Cg9g028480.1, Cg9g016900.1, Cg1g018280.1, Cg1g018050.1, Cg1g015830.1, Cg9g010760.1, Cg4g009430.1, Cg6g014100.1, Cg1g018810.1, Cg4g012140.3, Cg4g002610.1, Cg5g004760.1, Cg3g011540.1, Cg2g007990.1, Cg9g006440.1, Cg1g01…	1.94025e-11
B 09159 Environmental adaptation	A09150 Organismal Systems	341	4677	624	11545	1.70197e-13	1.34895	[Cg5g027610.1, Cg6g014090.1, Cg8g009850.1, Cg9g020930.1, Cg3g002980.1, Cg6g018450.1, Cg8g009910.1, Cg8g000220.1, Cg2g030680.1, Cg8g009040.1, Cg8g002340.1, Cg1g017020.1, Cg5g030610.1, Cg9g028480.1, Cg9g016900.1, Cg1g018280.1, Cg1g018050.1, Cg1g015830.1, Cg9g010760.1, Cg4g009430.1, Cg6g014100.1, Cg1g018810.1, Cg4g012140.3, Cg4g002610.1, Cg5g004760.1, Cg3g011540.1, Cg2g007990.1, Cg9g006440.1, Cg1g01…	1.94025e-11
B 09110 Biosynthesis of other secondary metabolites	A09100 Metabolism	314	4677	595	11545	3.81007e-10	1.30268	[Cg3g013250.1, Cg6g005190.1, Cg3g004640.1, Cg3g005670.1, Cg2g001400.1, Cg2g038820.1, Cg4g024070.3, Cg2g038760.1, Cg2g038990.1, Cg4g015700.1, Cg2g014020.1, Cg9g023620.1, Cg6g002800.1, Cg1g011700.1, Cg3g018580.1, Cg1g003720.1, Cg4g016730.1, Cg9g027920.1, Cg1g026850.1, Cg6g010260.1, Cg9g014600.1, Cg1g022550.1, Cg5g011190.1, Cg5g017670.1, Cg4g013400.1, Cg9g023040.1, Cg3g020670.1, Cg5g030670.1, Cg9g00…	2.17174e-08
04016 MAPK signaling pathway - plant	A09130 Environmental Information Processing	186	4677	329	11545	2.00949e-09	1.39554	[Cg5g027610.1, Cg6g014090.1, Cg8g009850.1, Cg4g005330.1, Cg9g020930.1, Cg9g001080.1, Cg8g009910.1, Cg1g018110.1, Cg8g002340.1, Cg1g017020.1, Cg1g018200.1, Cg1g000850.1, Cg4g005270.1, Cg1g027040.1, Cg1g017860.1, Cg7g012910.1, Cg9g020900.1, Cg1g018890.1, Cg5g007250.1, Cg5g037800.5, Cg1g018280.1, Cg1g018050.1, Cg1g015830.1, Cg3g020460.1, Cg6g014100.1, Cg6g016990.3, Cg1g018810.1, Cg1g016360.1, Cg1g01…	9.16325e-08
00940 Phenylpropanoid biosynthesis	A09100 Metabolism	152	4677	285	11545	6.50911e-06	1.31651	[Cg3g004640.1, Cg9g024330.1, Cg9g023010.1, Cg9g027250.1, Cg3g005670.1, Cg2g001400.1, Cg2g038820.1, Cg3g003700.1, Cg4g024070.3, Cg3g006380.1, Cg1g007640.1, Cg2g038760.1, Cg2g038990.1, Cg4g015700.1, Cg2g014020.1, Cg1g026990.1, Cg6g002800.1, Cg8g020000.1, Cg1g011700.1, Cg4g008540.4, Cg1g003720.1, Cg1g026850.1, Cg6g010260.1, Cg1g022550.1, Cg5g020300.1, Cg3g017750.1, Cg9g023040.1, Cg5g029300.1, Cg4g00…	0.000247346
00380 Tryptophan metabolism	A09100 Metabolism	74	4677	125	11545	1.73235e-05	1.46133	[Cg3g005190.1, Cg2g003370.1, Cg3g016710.1, Cg2g027590.2, Cg3g017740.1, Cg5g039910.1, Cg7g018860.1, Cg5g029310.1, Cg2g033280.1, Cg7g019950.1, Cg5g022450.1, Cg5g029390.1, Cg2g018590.1, Cg3g025260.2, Cg6g010910.1, Cg5g032530.1, Cg3g000370.1, Cg1g026660.1, Cg5g022390.1, Cg3g018580.1, Cg5g030310.1, Cg4g008540.4, Cg1g005040.1, Cg6g008890.1, Cg9g014060.1, Cg1g029640.1, Cg3g020670.1, Cg5g030670.1, Cg5g02…	0.000564251
00909 Sesquiterpenoid and triterpenoid biosynthesis	A09100 Metabolism	47	4677	73	11545	3.10326e-05	1.58928	[Cg8g024860.1, Cg3g021540.1, Cg1g021700.1, Cg2g022930.1, Cg1g021720.1, Cg1g026860.1, Cg1g021740.1, Cg1g026920.1, Cg2g022870.3, Cg2g023250.1, Cg2g022850.1, Cg4g020300.1, Cg2g023380.1, Cg2g040850.1, Cg2g023110.1, Cg5g022140.1, Cg2g023360.2, Cg2g023320.1, Cg4g020470.1, Cg4g020430.1, Cg2g001780.1, Cg2g023300.1, Cg7g008610.1, Cg3g005180.1, Cg2g023260.1, Cg1g021670.1, Cg1g021750.1, Cg1g021730.1, Cg2g02…	0.000884429
00996 Biosynthesis of various alkaloids	A09100 Metabolism	19	4677	24	11545	0.000130397	1.9542	[Cg9g014060.1, Cg3g016190.1, Cg3g016180.1, Cg5g029330.1, Cg5g039910.1, Cg5g029320.1, Cg5g029340.1, Cg5g029300.1, Cg5g029310.1, Cg5g029390.1, Cg5g029380.1, Cg6g004230.1, Cg5g029360.1, Cg5g029370.1, Cg5g028520.1, Cg1g027580.1, Cg1g027570.1, Cg1g019570.1, Cg1g027560.1]	0.0033034
00071 Fatty acid degradation	A09100 Metabolism	34	4677	52	11545	0.000247075	1.61399	[Cg6g007600.1, Cg2g003370.1, Cg3g016710.1, Cg2g003390.1, Cg7g012820.1, Cg1g024240.1, Cg5g033090.1, Cg2g031190.1, Cg8g023860.1, Cg4g007220.1, Cg6g007540.1, Cg9g011530.1, Cg1g005060.1, Cg9g007680.1, Cg9g007660.1, Cg1g029200.1, Cg5g020880.1, Cg4g008540.4, Cg4g008520.1, Cg1g005040.1, Cg9g002470.4, Cg6g007570.1, Cg3g017870.3, Cg2g020490.1, Cg5g007910.1, Cg3g024890.1, Cg5g032800.1, Cg3g014670.1, Cg9g00…	0.00563332
B 09109 Metabolism of terpenoids and polyketides	A09100 Metabolism	193	4677	394	11545	0.00032643	1.20917	[Cg5g002300.1, Cg6g018390.1, Cg5g004940.1, Cg2g022930.1, Cg8g000160.1, Cg8g018230.1, Cg5g035420.1, Cg8g012040.1, Cg2g022870.3, Cg4g020300.1, Cg3g002460.1, Cg2g012130.1, Cg2g023380.1, Cg1g010610.1, Cg5g027780.1, Cg4g008920.1, Cg4g020470.1, Cg2g023260.1, Cg1g021750.1, Cg4g017530.1, Cg2g046280.1, Cg8g004580.1, Cg8g024490.1, Cg9g024240.1, Cg1g019780.1, Cg1g021700.1, Cg8g022200.1, Cg5g028990.1, Cg1g01…	0.00676601
00199 Cytochrome P450	A09180 Brite Hierarchies	124	4677	241	11545	0.000336931	1.27008	[Cg4g013430.1, Cg2g044740.1, Cg2g033280.1, Cg5g022450.1, Cg7g004190.1, Cg1g004140.1, Cg5g032530.1, Cg1g010610.1, Cg4g007220.1, Cg5g022390.1, Cg3g018580.1, Cg9g018640.1, Cg5g011190.1, Cg4g009160.1, Cg4g013400.1, Cg6g015960.1, Cg6g001440.1, Cg4g017530.1, Cg1g006030.1, Cg2g046280.1, Cg2g000340.1, Cg7g009300.1, Cg8g004580.1, Cg7g009550.1, Cg5g005860.1, Cg5g028530.1, Cg1g028180.1, Cg3g022060.1, Cg5g00…	0.00640169
01001 Protein kinases	A09180 Brite Hierarchies	275	4677	581	11545	0.000372478	1.16838	[Cg5g027610.1, Cg6g014090.1, Cg8g009850.1, Cg7g020860.1, Cg9g020930.1, Cg8g009910.1, Cg8g000220.1, Cg3g006530.1, Cg4g002500.1, Cg1g022950.1, Cg1g025700.1, Cg6g002510.1, Cg8g011710.1, Cg4g020240.2, Cg1g015830.1, Cg7g001790.1, Cg6g014100.1, Cg4g012140.3, Cg9g016720.1, Cg1g015540.1, Cg4g002490.1, Cg1g025870.1, Cg5g006950.1, Cg7g007120.1, Cg5g035020.1, Cg3g001430.1, Cg2g001160.1, Cg2g034640.1, Cg4g01…	0.00653269
00941 Flavonoid biosynthesis	A09100 Metabolism	65	4677	117	11545	0.000678132	1.37137	[Cg3g004640.1, Cg3g005670.1, Cg5g009430.1, Cg4g024070.3, Cg8g017990.1, Cg3g017700.1, Cg4g015700.1, Cg1g026990.1, Cg6g002800.1, Cg1g026950.1, Cg4g016730.1, Cg1g027560.1, Cg1g026850.1, Cg9g014600.1, Cg5g011190.1, Cg5g020300.1, Cg5g017670.1, Cg1g026890.1, Cg3g016180.1, Cg4g014530.1, Cg6g000140.1, Cg7g004370.1, Cg9g023150.1, Cg3g002770.1, Cg3g010730.1, Cg1g027570.1, Cg8g018010.1, Cg1g019570.1, Cg1g02…	0.0110439
B 09103 Lipid metabolism	A09100 Metabolism	225	4677	473	11545	0.000888504	1.17422	[Cg5g005800.1, Cg2g044740.1, Cg8g023580.1, Cg7g012820.1, Cg3g000280.1, Cg1g011060.1, Cg7g017920.1, Cg2g031250.1, Cg4g020300.1, Cg2g031190.1, Cg5g018880.1, Cg7g007170.1, Cg6g012730.1, Cg4g019710.1, Cg4g020470.1, Cg2g046450.1, Cg9g004900.1, Cg2g036690.1, Cg2g002080.1, Cg5g009050.1, Cg6g003420.1, Cg5g025080.1, Cg4g001700.1, Cg2g045890.1, Cg2g032000.1, Cg2g020580.2, Cg2g015160.3, Cg6g007600.1, Cg2g00…	0.0135053
00350 Tyrosine metabolism	A09100 Metabolism	37	4677	62	11545	0.00174329	1.47311	[Cg6g007600.1, Cg7g012820.1, Cg1g029630.1, Cg2g045930.2, Cg9g005380.1, Cg5g033090.1, Cg6g009860.1, Cg5g008910.1, Cg1g026660.1, Cg1g014550.1, Cg6g007540.1, Cg5g020880.1, Cg2g041710.1, Cg6g008890.1, Cg6g007570.1, Cg2g039730.1, Cg2g003840.1, Cg3g017870.3, Cg1g029640.1, Cg4g010480.1, Cg3g020670.1, Cg5g030670.1, Cg9g002550.1, Cg9g002570.1, Cg9g005350.1, Cg9g005320.1, Cg9g005330.1, Cg2g013210.1, Cg3g02…	0.0248419
A09130 Environmental Information Processing	A09130 Environmental Information Processing	312	4677	686	11545	0.003659	1.12268	[Cg5g027610.1, Cg6g014090.1, Cg8g009850.1, Cg8g014160.1, Cg9g020930.1, Cg5g040250.1, Cg5g044320.1, Cg8g009910.1, Cg1g018110.1, Cg8g002340.1, Cg1g017020.1, Cg1g008870.1, Cg3g010270.1, Cg7g017630.1, Cg1g000850.1, Cg7g022000.1, Cg6g023520.1, Cg4g015640.1, Cg4g022130.1, Cg1g021980.1, Cg1g018280.1, Cg1g018050.1, Cg1g015830.1, Cg6g014100.1, Cg5g016580.1, Cg1g018810.1, Cg9g006440.1, Cg1g015540.1, Cg7g01…	0.0490736
B 09132 Signal transduction	A09130 Environmental Information Processing	284	4677	624	11545	0.00518106	1.12347	[Cg5g027610.1, Cg6g014090.1, Cg8g009850.1, Cg8g014160.1, Cg9g020930.1, Cg5g040250.1, Cg5g044320.1, Cg8g009910.1, Cg1g018110.1, Cg8g002340.1, Cg1g017020.1, Cg1g008870.1, Cg3g010270.1, Cg1g000850.1, Cg7g022000.1, Cg4g015640.1, Cg4g022130.1, Cg1g021980.1, Cg1g018280.1, Cg1g018050.1, Cg1g015830.1, Cg6g014100.1, Cg1g018810.1, Cg9g006440.1, Cg1g015540.1, Cg7g011620.1, Cg8g002390.1, Cg6g003940.1, Cg1g01…	0.0656268
00590 Arachidonic acid metabolism	A09100 Metabolism	20	4677	31	11545	0.00590514	1.59256	[Cg2g003380.1, Cg4g001270.1, Cg7g011530.1, Cg2g031850.1, Cg2g031840.1, Cg4g011800.1, Cg9g002540.1, Cg6g000570.1, Cg5g028550.1, Cg3g002070.1, Cg1g025140.1, Cg2g017010.1, Cg1g028400.1, Cg4g023080.1, Cg5g037240.1, Cg5g031620.1, Cg1g011780.1, Cg2g003400.1, Cg9g017340.1, Cg5g017120.1]	0.0708616
00902 Monoterpenoid biosynthesis	A09100 Metabolism	28	4677	47	11545	0.00632996	1.47057	[Cg3g004140.1, Cg8g018230.1, Cg8g012040.1, Cg3g004080.1, Cg8g018190.1, Cg7g015070.1, Cg2g040850.1, Cg2g040870.1, Cg5g027780.1, Cg5g042440.1, Cg5g042420.1, Cg8g018240.1, Cg8g012050.1, Cg3g004090.1, Cg2g040890.1, Cg8g018180.1, Cg2g040860.1, Cg2g040880.1, Cg6g016430.1, Cg2g013880.1, Cg2g017700.1, Cg5g042450.1, Cg3g010790.1, Cg8g018200.1, Cg6g016410.1, Cg2g013860.1, Cg5g027770.1, Cg9g015880.1]	0.0721615
00903 Limonene and pinene degradation	A09100 Metabolism	9	4677	11	11545	0.00652556	2.01965	[Cg2g003370.1, Cg3g016710.1, Cg2g003390.1, Cg1g024240.1, Cg1g005060.1, Cg4g008540.4, Cg4g008520.1, Cg1g005040.1, Cg4g008530.1]	0.0708489
00945 Stilbenoid, diarylheptanoid and gingerol biosynthesis	A09100 Metabolism	44	4677	81	11545	0.00808322	1.34089	[Cg3g004640.1, Cg7g017750.1, Cg3g005670.1, Cg3g016190.1, Cg1g005540.1, Cg1g017420.1, Cg4g024050.1, Cg4g024070.3, Cg6g018010.1, Cg2g029370.1, Cg1g020030.1, Cg4g015700.1, Cg1g026990.1, Cg6g002800.1, Cg1g026930.1, Cg8g010700.1, Cg1g026950.1, Cg6g017990.1, Cg4g020220.1, Cg1g025130.1, Cg9g027750.1, Cg1g026850.1, Cg5g020300.1, Cg3g005700.1, Cg1g015080.1, Cg9g014060.1, Cg1g015040.1, Cg1g026890.1, Cg3g01…	0.0837715
00901 Indole alkaloid biosynthesis	A09100 Metabolism	10	4677	13	11545	0.00862681	1.89882	[Cg2g015090.1, Cg6g008890.1, Cg2g039730.1, Cg2g003840.1, Cg1g029640.1, Cg1g029630.1, Cg1g026660.1, Cg1g026650.1, Cg3g020670.1, Cg5g030670.1]	0.0855179
00460 Cyanoamino acid metabolism	A09100 Metabolism	46	4677	86	11545	0.00990227	1.32034	[Cg6g008670.1, Cg7g003730.1, Cg8g010650.1, Cg8g002360.1, Cg2g033280.1, Cg7g023670.1, Cg5g022470.1, Cg7g023690.1, Cg5g022450.1, Cg4g011360.1, Cg2g026420.1, Cg1g028400.1, Cg5g013950.1, Cg2g033310.1, Cg5g022390.1, Cg7g023700.1, Cg3g020920.1, Cg5g022370.1, Cg2g040260.2, Cg5g017120.1, Cg5g006610.1, Cg6g008680.1, Cg8g002290.1, Cg7g006930.1, Cg1g003180.1, Cg6g013280.1, Cg7g023680.1, Cg7g006140.1, Cg7g00…	0.0940716
00965 Betalain biosynthesis	A09100 Metabolism	11	4677	15	11545	0.0103985	1.81021	[Cg1g008690.1, Cg2g015090.1, Cg6g008890.1, Cg2g039730.1, Cg2g003840.1, Cg1g029640.1, Cg1g029630.1, Cg1g026660.1, Cg1g026650.1, Cg3g020670.1, Cg5g030670.1]	0.0948347
00770 Pantothenate and CoA biosynthesis	A09100 Metabolism	29	4677	51	11545	0.0132037	1.40364	[Cg3g013250.1, Cg2g003370.1, Cg9g009780.1, Cg3g016710.1, Cg2g003390.1, Cg5g019050.1, Cg1g024240.1, Cg5g015190.1, Cg9g018560.1, Cg5g041470.1, Cg2g005180.4, Cg1g005060.1, Cg4g006150.1, Cg4g006130.1, Cg4g009270.1, Cg4g008540.4, Cg4g008520.1, Cg1g005040.1, Cg3g013240.1, Cg9g009750.1, Cg5g016060.2, Cg2g036730.2, Cg5g026510.1, Cg9g009680.1, Cg2g000070.1, Cg2g043270.1, Cg5g005000.2, Cg4g005930.1, Cg4g00…	0.115786
00966 Glucosinolate biosynthesis	A09100 Metabolism	28	4677	49	11545	0.0135546	1.41055	[Cg3g023700.1, Cg3g013250.1, Cg6g008670.1, Cg3g005190.1, Cg7g003730.1, Cg2g027590.2, Cg9g009800.1, Cg7g019950.1, Cg5g030400.1, Cg2g013180.1, Cg5g032530.1, Cg5g013950.1, Cg2g001030.1, Cg5g030330.1, Cg5g029460.1, Cg3g018580.1, Cg5g030310.1, Cg6g008680.1, Cg3g013240.1, Cg5g029470.1, Cg7g003740.1, Cg5g030380.1, Cg1g026940.1, Cg2g013170.1, Cg7g012670.1, Cg2g001040.1, Cg2g016630.1, Cg6g008660.1]	0.114461
00592 alpha-Linolenic acid metabolism	A09100 Metabolism	43	4677	81	11545	0.0145593	1.31042	[Cg2g002030.1, Cg2g006080.1, Cg2g002070.1, Cg3g000280.1, Cg7g001130.1, Cg2g031250.1, Cg2g002010.1, Cg8g006040.1, Cg2g020410.1, Cg3g000200.1, Cg3g000160.1, Cg5g025090.1, Cg9g011530.1, Cg2g006060.1, Cg7g017440.1, Cg1g029200.1, Cg1g011780.1, Cg2g003400.1, Cg9g017340.1, Cg2g003380.1, Cg2g002040.1, Cg3g000310.1, Cg3g000270.1, Cg3g002010.1, Cg2g002080.1, Cg2g006090.1, Cg3g017870.3, Cg2g002000.1, Cg5g00…	0.118554
01002 Peptidases and inhibitors	A09180 Brite Hierarchies	183	4677	405	11545	0.0292267	1.11538	[Cg1g029590.1, Cg8g018690.1, Cg2g007960.1, Cg4g001030.1, Cg1g025290.1, Cg8g022700.1, Cg2g025010.1, Cg2g034750.1, Cg6g006110.1, Cg6g023280.1, Cg9g012220.1, Cg3g024790.1, Cg3g022300.1, Cg9g024100.1, Cg8g019030.1, Cg7g009150.1, Cg3g011710.1, Cg9g021440.1, Cg2g034460.1, Cg7g008960.1, Cg5g018880.1, Cg2g024990.1, Cg5g028120.1, Cg4g005560.1, Cg8g019170.1, Cg2g034570.1, Cg7g007750.1, Cg3g002200.1, Cg8g01…	0.229783
01003 Glycosyltransferases	A09180 Brite Hierarchies	136	4677	297	11545	0.0350681	1.13034	[Cg5g029500.1, Cg5g030030.1, Cg5g029960.1, Cg6g006570.1, Cg2g027590.2, Cg4g006710.1, Cg6g014150.1, Cg7g019950.1, Cg1g019750.1, Cg2g012130.1, Cg3g003410.1, Cg1g005980.1, Cg4g023970.1, Cg1g016540.1, Cg4g019710.1, Cg1g003720.1, Cg4g015410.1, Cg6g012170.1, Cg6g016740.1, Cg2g007470.1, Cg5g044520.1, Cg4g009740.2, Cg3g011160.1, Cg5g037130.1, Cg2g031050.1, Cg3g005620.1, Cg9g014480.1, Cg2g009970.1, Cg5g02…	0.266518
00999 Biosynthesis of various plant secondary metabolites	A09100 Metabolism	33	4677	63	11545	0.0372585	1.293	[Cg5g024610.1, Cg8g002360.1, Cg2g028620.1, Cg5g020250.1, Cg7g023670.1, Cg7g023690.1, Cg2g000700.1, Cg4g011360.1, Cg5g020210.1, Cg9g028760.1, Cg9g015030.1, Cg2g000670.1, Cg7g023700.1, Cg2g040260.2, Cg4g016730.1, Cg5g006610.1, Cg4g022050.1, Cg8g002290.1, Cg4g022030.1, Cg7g023680.1, Cg9g028770.1, Cg3g008990.1, Cg2g000730.1, Cg4g009760.1, Cg3g012510.1, Cg9g000390.1, Cg9g023610.1, Cg7g010130.1, Cg2g04…	0.27403
00591 Linoleic acid metabolism	A09100 Metabolism	15	4677	25	11545	0.0384914	1.48108	[Cg2g002030.1, Cg2g003380.1, Cg2g002040.1, Cg2g002080.1, Cg2g002070.1, Cg2g002000.1, Cg2g031250.1, Cg2g002010.1, Cg2g027940.1, Cg7g017440.1, Cg4g023080.1, Cg2g001980.1, Cg1g011780.1, Cg2g003400.1, Cg9g017340.1]	0.274251
00603 Glycosphingolipid biosynthesis - globo and isoglobo series	A09100 Metabolism	13	4677	21	11545	0.0390658	1.5281	[Cg9g006040.1, Cg2g036690.1, Cg6g006570.1, Cg7g024030.1, Cg2g017090.1, Cg2g041670.1, Cg6g006620.1, Cg2g017060.1, Cg2g036570.1, Cg6g006610.1, Cg6g006580.1, Cg6g006600.1, Cg2g036560.1]	0.269909
00230 Purine metabolism	A09100 Metabolism	58	4677	119	11545	0.0413784	1.20312	[Cg1g009920.1, Cg5g005800.1, Cg2g045870.1, Cg5g014220.2, Cg1g018110.1, Cg4g023510.1, Cg9g022050.1, Cg8g009430.1, Cg8g008950.1, Cg4g006130.1, Cg5g009330.1, Cg8g002290.1, Cg8g009380.1, Cg7g000930.1, Cg8g009130.1, Cg9g010970.1, Cg5g006460.1, Cg2g011300.1, Cg3g000930.1, Cg8g009440.1, Cg8g010770.1, Cg5g006700.1, Cg2g041930.1, Cg4g005930.1, Cg2g033380.1, Cg9g005450.2, Cg6g009280.1, Cg3g005460.1, Cg8g00…	0.277478
00310 Lysine degradation	A09100 Metabolism	24	4677	44	11545	0.0415084	1.34643	[Cg5g007430.1, Cg4g005600.1, Cg2g003370.1, Cg9g019700.1, Cg3g016710.1, Cg2g003390.1, Cg3g003060.1, Cg9g009960.1, Cg1g005580.1, Cg1g024240.1, Cg2g020490.1, Cg3g026110.2.1, Cg4g012370.1, Cg2g018590.1, Cg6g013370.1, Cg5g031700.1, Cg6g013360.1, Cg4g005510.1, Cg1g005060.1, Cg4g005530.1, Cg4g008540.4, Cg4g008520.1, Cg1g005040.1, Cg4g008530.1]	0.270398
00535 Proteoglycans	A09180 Brite Hierarchies	5	4677	6	11545	0.0433244	2.05705	[Cg8g011930.1, Cg8g011810.1, Cg8g011650.1, Cg8g011690.1, Cg8g011590.1]	0.274388
00943 Isoflavonoid biosynthesis	A09100 Metabolism	22	4677	40	11545	0.0449162	1.35765	[Cg4g013420.1, Cg4g013410.1, Cg2g032670.1, Cg4g013430.1, Cg4g013390.1, Cg7g012080.1, Cg4g013440.1, Cg4g013400.1, Cg1g006030.1, Cg4g013450.1, Cg4g010870.1, Cg9g005110.1, Cg5g012600.1, Cg5g043310.1, Cg9g023620.1, Cg4g013500.1, Cg9g023640.1, Cg9g005050.1, Cg9g019760.1, Cg1g019580.1, Cg5g017300.1, Cg9g005090.1]	0.276781

## Sheet: P. trifoliata
Additional file 4: KEGG pathway enrichment analysis of genes with LTR insertions in the 3-kb upstream region in P. trifoliata
Term Name	MainClass	GeneHitsInSelectedSet	AllGenesInSelectedSet	GeneHitsInBackground	AllGenesInBackground	p-value	enrichFactor	GeneListInSelectedSets	corrected p-value(BH method)
B 09110 Biosynthesis of other secondary metabolites	A09100 Metabolism	200	3020	554	10699	2.14665e-05	1.27896	[Ptri_005s0912.1, Ptri_003s2886.1, Ptri_001s2464.1, Ptri_007s1170.1, Ptri_009s1773.1, Ptri_004s2253.1, Ptri_007s1927.1, Ptri_008s1355.1, Ptri_006s1739.1, Ptri_003s1204.1, Ptri_004s0555.2, Ptri_002s1645.1, Ptri_002s0069.2, Ptri_003s3253.2, Ptri_009s1249.1, Ptri_009s1784.2, Ptri_005s0355.1, Ptri_001s1254.1, Ptri_004s1234.1, Ptri_007s2151.1, Ptri_003s3833.1, Ptri_005s2053.1, Ptri_002s0106.1, Ptri_00…	0.00470116
A09150 Organismal Systems	A09150 Organismal Systems	181	3020	505	10699	8.32092e-05	1.26977	[Ptri_002s0785.1, Ptri_004s1505.1, Ptri_008s1215.2, Ptri_002s2460.1, Ptri_003s1027.1, Ptri_005s3222.1, Ptri_001s0860.1, Ptri_007s1355.1, Ptri_004s1269.1, Ptri_001s2848.1, Ptri_007s1415.1, Ptri_007s1378.1, Ptri_009s2580.1, Ptri_007s1837.2, Ptri_009s2257.1, Ptri_007s1072.1, Ptri_003s3535.1, Ptri_007s1411.2, Ptri_002s1622.2, Ptri_007s2792.1, Ptri_001s0555.1, Ptri_001s2934.1, Ptri_007s1305.1, Ptri_00…	0.00911141
B 09159 Environmental adaptation	A09150 Organismal Systems	181	3020	505	10699	8.32092e-05	1.26977	[Ptri_002s0785.1, Ptri_004s1505.1, Ptri_008s1215.2, Ptri_002s2460.1, Ptri_003s1027.1, Ptri_005s3222.1, Ptri_001s0860.1, Ptri_007s1355.1, Ptri_004s1269.1, Ptri_001s2848.1, Ptri_007s1415.1, Ptri_007s1378.1, Ptri_009s2580.1, Ptri_007s1837.2, Ptri_009s2257.1, Ptri_007s1072.1, Ptri_003s3535.1, Ptri_007s1411.2, Ptri_002s1622.2, Ptri_007s2792.1, Ptri_001s0555.1, Ptri_001s2934.1, Ptri_007s1305.1, Ptri_00…	0.00911141
04626 Plant-pathogen interaction	A09150 Organismal Systems	164	3020	454	10699	0.000113553	1.27975	[Ptri_002s0785.1, Ptri_004s1505.1, Ptri_008s1215.2, Ptri_002s2460.1, Ptri_003s1027.1, Ptri_005s3222.1, Ptri_001s0860.1, Ptri_007s1355.1, Ptri_004s1269.1, Ptri_001s2848.1, Ptri_007s1415.1, Ptri_007s1378.1, Ptri_009s2580.1, Ptri_007s1837.2, Ptri_009s2257.1, Ptri_007s1072.1, Ptri_003s3535.1, Ptri_007s1411.2, Ptri_007s2792.1, Ptri_001s0555.1, Ptri_001s2934.1, Ptri_007s1305.1, Ptri_004s0900.1, Ptri_00…	0.00621702
00199 Cytochrome P450	A09180 Brite Hierarchies	88	3020	221	10699	0.000116341	1.41067	[Ptri_004s0998.1, Ptri_004s1609.1, Ptri_001s0536.1, Ptri_003s2886.1, Ptri_008s1004.2, Ptri_003s2888.1, Ptri_008s1044.1, Ptri_008s1000.2, Ptri_008s2575.1, Ptri_008s0628.1, Ptri_004s0282.1, Ptri_006s1581.1, Ptri_008s1008.1, Ptri_007s1712.1, Ptri_004s0286.1, Ptri_006s0263.1, Ptri_002s0261.2, Ptri_005s0455.1, Ptri_007s1710.1, Ptri_004s0284.1, Ptri_005s2733.2, Ptri_005s0304.1, Ptri_008s0975.1, Ptri_00…	0.00509572
00945 Stilbenoid, diarylheptanoid and gingerol biosynthesis	A09100 Metabolism	46	3020	101	10699	0.000146112	1.61351	[Ptri_007s2322.2, Ptri_007s2325.1, Ptri_001s2464.1, Ptri_006s1299.1, Ptri_007s2321.1, Ptri_008s1001.1, Ptri_005s0416.1, Ptri_002s2820.1, Ptri_005s0490.1, Ptri_002s2822.1, Ptri_005s0623.1, Ptri_005s0629.1, Ptri_001s0914.3, Ptri_003s2829.1, Ptri_005s0627.1, Ptri_009s1128.1, Ptri_002s0380.1, Ptri_007s2161.1, Ptri_006s1739.1, Ptri_007s2001.1, Ptri_006s0534.1, Ptri_006s0175.1, Ptri_005s0556.1, Ptri_00…	0.00533308
04016 MAPK signaling pathway - plant	A09130 Environmental Information Processing	100	3020	272	10699	0.00121403	1.30247	[Ptri_004s1505.1, Ptri_008s1215.2, Ptri_002s2460.1, Ptri_003s1027.1, Ptri_002s1269.1, Ptri_007s1355.1, Ptri_007s1415.1, Ptri_007s1378.1, Ptri_009s2580.1, Ptri_007s1837.2, Ptri_007s1072.1, Ptri_007s1411.2, Ptri_008s1430.1, Ptri_005s2238.1, Ptri_007s2792.1, Ptri_001s0555.1, Ptri_007s1305.1, Ptri_005s0529.2, Ptri_007s1301.1, Ptri_007s1532.1, Ptri_009s1615.1, Ptri_007s2683.1, Ptri_003s4027.1, Ptri_00…	0.0379818
00940 Phenylpropanoid biosynthesis	A09100 Metabolism	96	3020	261	10699	0.00147883	1.30307	[Ptri_002s2401.1, Ptri_007s2322.2, Ptri_001s0990.1, Ptri_007s1272.2, Ptri_001s2464.1, Ptri_007s2364.1, Ptri_006s1299.1, Ptri_002s2403.1, Ptri_007s1771.1, Ptri_007s1170.1, Ptri_006s2492.1, Ptri_005s0495.1, Ptri_009s2178.1, Ptri_009s1773.1, Ptri_007s0783.1, Ptri_001s0914.3, Ptri_003s2829.1, Ptri_007s1353.1, Ptri_002s0380.1, Ptri_009s2371.1, Ptri_007s1927.1, Ptri_008s1355.1, Ptri_006s1739.1, Ptri_00…	0.0404829
02000 Transporters	A09180 Brite Hierarchies	254	3020	773	10699	0.00190462	1.1641	[Ptri_005s1980.1, Ptri_001s2694.1, Ptri_001s1796.1, Ptri_003s1121.2, Ptri_009s2328.1, Ptri_005s0453.2, Ptri_001s1242.1, Ptri_006s2460.1, Ptri_001s2802.1, Ptri_001s0912.1, Ptri_003s0198.5, Ptri_006s0419.1, Ptri_008s2407.1, Ptri_001s2731.1, Ptri_003s2618.1, Ptri_004s0110.2, Ptri_001s2728.1, Ptri_009s0465.1, Ptri_003s4908.1, Ptri_003s4511.1, Ptri_004s2128.1, Ptri_001s0393.1, Ptri_002s2784.1, Ptri_00…	0.0463458
00380 Tryptophan metabolism	A09100 Metabolism	52	3020	129	10699	0.00197151	1.42807	[Ptri_008s1503.1, Ptri_004s1790.2, Ptri_003s2886.1, Ptri_003s2888.1, Ptri_005s2733.2, Ptri_008s1188.2, Ptri_008s0973.1, Ptri_004s0555.2, Ptri_003s2084.1, Ptri_006s0534.1, Ptri_001s0743.2, Ptri_003s0555.1, Ptri_003s3253.2, Ptri_004s1369.1, Ptri_003s2878.2, Ptri_002s0697.1, Ptri_003s2970.1, Ptri_004s2201.1, Ptri_002s0106.1, Ptri_002s0377.1, Ptri_003s4827.1, Ptri_007s0205.1, Ptri_007s0203.1, Ptri_00…	0.043176
B 09109 Metabolism of terpenoids and polyketides	A09100 Metabolism	121	3020	342	10699	0.00204166	1.25342	[Ptri_007s0434.2, Ptri_006s1777.1, Ptri_003s3410.1, Ptri_006s1581.1, Ptri_007s1712.1, Ptri_009s1332.1, Ptri_006s0291.1, Ptri_001s1058.1, Ptri_001s1499.1, Ptri_007s1879.2, Ptri_008s1814.1, Ptri_003s3347.1, Ptri_008s0653.2, Ptri_008s1539.1, Ptri_003s1574.1, Ptri_005s2167.1, Ptri_003s1578.1, Ptri_009s1203.1, Ptri_007s1784.2, Ptri_003s0230.1, Ptri_007s2870.1, Ptri_005s0336.1, Ptri_008s0129.2, Ptri_00…	0.0406476
02048 Prokaryotic defense system	A09180 Brite Hierarchies	19	3020	37	10699	0.00244868	1.81923	[Ptri_001s1100.2, Ptri_005s3008.1, Ptri_009s2547.1, Ptri_001s2677.1, Ptri_006s2332.1, Ptri_008s0880.1, Ptri_009s1524.1, Ptri_005s0065.1, Ptri_007s2180.1, Ptri_002s0134.1, Ptri_004s2737.1, Ptri_007s0768.2, Ptri_003s2234.1, Ptri_005s0197.2, Ptri_005s0186.2, Ptri_007s2750.1, Ptri_004s2760.1, Ptri_005s0182.1, Ptri_002s0120.1]	0.0446885
00966 Glucosinolate biosynthesis	A09100 Metabolism	22	3020	45	10699	0.00258355	1.73199	[Ptri_003s2886.1, Ptri_003s2887.1, Ptri_003s2968.3, Ptri_003s2888.1, Ptri_004s0282.1, Ptri_007s1726.1, Ptri_004s0287.1, Ptri_007s2327.1, Ptri_008s0252.2, Ptri_004s0286.1, Ptri_002s1742.1, Ptri_004s0285.1, Ptri_004s0284.1, Ptri_003s2970.1, Ptri_005s2733.2, Ptri_007s2467.1, Ptri_003s2497.1, Ptri_005s1749.1, Ptri_002s0106.1, Ptri_003s2966.1, Ptri_002s0103.1, Ptri_009s0911.1]	0.0435228
A09100 Metabolism	A09100 Metabolism	899	3020	2987	10699	0.00412177	1.06625	[Ptri_003s2886.1, Ptri_006s1777.1, Ptri_001s2464.1, Ptri_004s1102.1, Ptri_006s0265.1, Ptri_008s2132.1, Ptri_007s0246.1, Ptri_007s1712.1, Ptri_006s0833.2, Ptri_006s2117.1, Ptri_009s1773.1, Ptri_004s2253.1, Ptri_002s2543.1, Ptri_003s2777.1, Ptri_004s0555.2, Ptri_001s1664.1, Ptri_002s1645.1, Ptri_003s3938.1, Ptri_006s0363.4, Ptri_004s0916.2, Ptri_002s0505.1, Ptri_003s2437.1, Ptri_001s2475.1, Ptri_00…	0.0644763
00996 Biosynthesis of various alkaloids	A09100 Metabolism	18	3020	36	10699	0.00457883	1.77136	[Ptri_008s2574.1, Ptri_003s2878.2, Ptri_002s2820.1, Ptri_002s2822.1, Ptri_004s2709.1, Ptri_003s1989.1, Ptri_003s2799.1, Ptri_004s0555.2, Ptri_005s2053.1, Ptri_003s2084.1, Ptri_005s2052.1, Ptri_003s3927.1, Ptri_003s2087.1, Ptri_006s0534.1, Ptri_003s2098.1, Ptri_003s4828.1, Ptri_005s0556.1, Ptri_003s4827.1]	0.066851
00537 Glycosylphosphatidylinositol (GPI)-anchored proteins	A09180 Brite Hierarchies	16	3020	31	10699	0.00496722	1.8285	[Ptri_002s2870.1, Ptri_009s1758.1, Ptri_009s1757.1, Ptri_006s1757.1, Ptri_001s0952.1, Ptri_002s0670.1, Ptri_002s0824.1, Ptri_002s0674.1, Ptri_002s0672.2, Ptri_002s0673.1, Ptri_009s1755.1, Ptri_002s0675.1, Ptri_002s0080.1, Ptri_009s1753.1, Ptri_002s0082.1, Ptri_002s2868.1]	0.0679888
00410 beta-Alanine metabolism	A09100 Metabolism	23	3020	50	10699	0.00548481	1.62965	[Ptri_007s0675.1, Ptri_007s0205.1, Ptri_003s1869.1, Ptri_002s0505.1, Ptri_003s1868.1, Ptri_004s2123.2, Ptri_007s0203.1, Ptri_007s2517.1, Ptri_001s0686.1, Ptri_002s0816.1, Ptri_003s0879.1, Ptri_001s0708.3, Ptri_007s2014.9, Ptri_008s0990.5, Ptri_007s0980.4, Ptri_004s2552.3, Ptri_004s2201.1, Ptri_004s0902.2, Ptri_004s1241.1, Ptri_001s0706.2, Ptri_002s3103.1, Ptri_009s0521.2, Ptri_009s0522.1]	0.0706572
00960 Tropane, piperidine and pyridine alkaloid biosynthesis	A09100 Metabolism	24	3020	53	10699	0.00588145	1.60425	[Ptri_006s0694.2, Ptri_006s0695.1, Ptri_004s2123.2, Ptri_006s0693.2, Ptri_002s1179.2, Ptri_008s2574.1, Ptri_007s1737.2, Ptri_005s2196.1, Ptri_003s0879.1, Ptri_002s1180.1, Ptri_002s1181.1, Ptri_002s1182.2, Ptri_002s1183.1, Ptri_008s2768.1, Ptri_008s2767.1, Ptri_005s2053.1, Ptri_002s1187.2, Ptri_005s2052.1, Ptri_006s0700.1, Ptri_008s2256.1, Ptri_008s2258.1, Ptri_009s0521.2, Ptri_009s0522.1, Ptri_00…	0.0715577
B 09183 Protein families: signaling and cellular processes	A09180 Brite Hierarchies	538	3020	1760	10699	0.00948372	1.08294	[Ptri_003s2219.2, Ptri_005s1980.1, Ptri_001s2694.1, Ptri_001s1796.1, Ptri_003s1144.1, Ptri_003s1121.2, Ptri_001s0175.1, Ptri_001s0611.1, Ptri_001s2802.1, Ptri_001s2355.2, Ptri_004s1269.1, Ptri_006s0419.1, Ptri_008s2407.1, Ptri_009s2257.1, Ptri_006s0363.4, Ptri_001s2728.1, Ptri_002s0254.1, Ptri_002s0505.1, Ptri_001s2934.1, Ptri_002s2181.1, Ptri_006s0942.1, Ptri_005s3230.1, Ptri_008s2166.1, Ptri_00…	0.109312
00053 Ascorbate and aldarate metabolism	A09100 Metabolism	28	3020	67	10699	0.0115754	1.48054	[Ptri_007s0205.1, Ptri_009s0648.1, Ptri_007s0203.1, Ptri_008s0167.1, Ptri_008s2071.1, Ptri_009s1522.1, Ptri_001s0887.1, Ptri_003s0222.1, Ptri_001s0888.2, Ptri_001s0708.3, Ptri_008s1373.1, Ptri_009s1051.1, Ptri_005s0133.1, Ptri_006s2238.1, Ptri_001s0706.2, Ptri_009s1853.1, Ptri_006s0716.2, Ptri_006s0717.1, Ptri_004s0440.2, Ptri_003s2623.1, Ptri_008s0236.1, Ptri_006s1780.1, Ptri_009s1408.1, Ptri_00…	0.12675
99980 Enzymes with EC numbers	A09190 Not Included in Pathway or Brite	136	3020	411	10699	0.0156794	1.17229	[Ptri_009s1528.2, Ptri_004s1088.2, Ptri_003s2468.1, Ptri_003s1378.1, Ptri_003s2739.1, Ptri_004s1562.1, Ptri_009s2117.1, Ptri_007s2309.1, Ptri_004s0476.1, Ptri_003s0841.1, Ptri_009s1603.1, Ptri_005s1871.1, Ptri_009s0517.1, Ptri_005s0841.1, Ptri_002s2566.1, Ptri_005s0306.2, Ptri_003s2181.1, Ptri_008s1814.1, Ptri_005s0302.2, Ptri_001s0796.3, Ptri_007s0883.2, Ptri_003s2433.1, Ptri_005s1268.1, Ptri_00…	0.163514
04145 Phagosome	A09140 Cellular Processes	37	3020	96	10699	0.0181283	1.36542	[Ptri_001s1101.1, Ptri_009s1758.1, Ptri_009s1757.1, Ptri_005s0207.1, Ptri_002s0824.1, Ptri_005s1351.2, Ptri_009s1755.1, Ptri_009s1753.1, Ptri_006s2117.1, Ptri_001s1735.1, Ptri_006s0781.1, Ptri_004s1507.2, Ptri_002s2868.1, Ptri_005s2088.1, Ptri_007s1858.1, Ptri_003s1473.1, Ptri_008s2026.1, Ptri_002s2870.1, Ptri_008s0862.1, Ptri_009s2064.1, Ptri_004s0960.1, Ptri_004s2665.1, Ptri_002s0670.1, Ptri_00…	0.180459
00950 Isoquinoline alkaloid biosynthesis	A09100 Metabolism	15	3020	32	10699	0.0188803	1.66065	[Ptri_003s3253.2, Ptri_004s2123.2, Ptri_002s2716.1, Ptri_002s1179.2, Ptri_004s1369.1, Ptri_002s2492.2, Ptri_003s0879.1, Ptri_002s1180.1, Ptri_002s1181.1, Ptri_002s1182.2, Ptri_002s1183.1, Ptri_002s1187.2, Ptri_002s0377.1, Ptri_009s0521.2, Ptri_009s0522.1]	0.179773
00902 Monoterpenoid biosynthesis	A09100 Metabolism	17	3020	38	10699	0.0216577	1.5849	[Ptri_003s4541.1, Ptri_008s1809.1, Ptri_002s2624.1, Ptri_009s1202.1, Ptri_009s1203.1, Ptri_002s2623.3, Ptri_006s1581.1, Ptri_004s1751.1, Ptri_002s3012.1, Ptri_005s0562.1, Ptri_003s4183.1, Ptri_003s4958.1, Ptri_001s2659.1, Ptri_008s1816.1, Ptri_005s3168.1, Ptri_008s1814.1, Ptri_005s0565.1]	0.197626
B 09106 Metabolism of other amino acids	A09100 Metabolism	91	3020	268	10699	0.0219707	1.20294	[Ptri_004s1587.2, Ptri_003s1628.2, Ptri_004s0282.1, Ptri_004s1777.1, Ptri_008s0063.1, Ptri_004s0286.1, Ptri_004s1583.1, Ptri_004s0284.1, Ptri_004s1434.1, Ptri_004s1457.1, Ptri_004s1432.1, Ptri_006s2460.1, Ptri_003s0438.1, Ptri_006s1100.2, Ptri_008s2487.1, Ptri_001s0179.1, Ptri_008s0990.5, Ptri_003s2777.1, Ptri_006s1812.1, Ptri_004s1265.1, Ptri_009s0302.1, Ptri_009s0975.1, Ptri_006s0511.1, Ptri_00…	0.192463
00941 Flavonoid biosynthesis	A09100 Metabolism	39	3020	106	10699	0.0337214	1.30345	[Ptri_007s0162.1, Ptri_007s2322.2, Ptri_007s2325.1, Ptri_001s2464.1, Ptri_008s2574.1, Ptri_006s1299.1, Ptri_007s2321.1, Ptri_008s1001.1, Ptri_005s2196.1, Ptri_005s0490.1, Ptri_004s0281.1, Ptri_005s0623.1, Ptri_005s0629.1, Ptri_001s0914.3, Ptri_003s2829.1, Ptri_005s0627.1, Ptri_002s0380.1, Ptri_007s2161.1, Ptri_009s1051.1, Ptri_006s1739.1, Ptri_007s2001.1, Ptri_006s1741.1, Ptri_001s2685.1, Ptri_00…	0.284038
00903 Limonene and pinene degradation	A09100 Metabolism	6	3020	10	10699	0.0354716	2.12563	[Ptri_001s0708.3, Ptri_007s0205.1, Ptri_007s0203.1, Ptri_007s2014.9, Ptri_004s2201.1, Ptri_001s0706.2]	0.287714
A09190 Not Included in Pathway or Brite	A09190 Not Included in Pathway or Brite	185	3020	586	10699	0.0367787	1.11843	[Ptri_009s1528.2, Ptri_004s1088.2, Ptri_002s3512.1, Ptri_003s2468.1, Ptri_002s0269.1, Ptri_004s0992.1, Ptri_003s1378.1, Ptri_003s2739.1, Ptri_006s0012.1, Ptri_004s1562.1, Ptri_009s2117.1, Ptri_002s0434.1, Ptri_007s2309.1, Ptri_004s0476.1, Ptri_003s0841.1, Ptri_009s1603.1, Ptri_008s2652.1, Ptri_005s1871.1, Ptri_009s0517.1, Ptri_005s0841.1, Ptri_005s0077.1, Ptri_009s1649.1, Ptri_002s2566.1, Ptri_00…	0.287662
00770 Pantothenate and CoA biosynthesis	A09100 Metabolism	19	3020	46	10699	0.0384483	1.4633	[Ptri_007s0205.1, Ptri_003s1869.1, Ptri_003s3212.1, Ptri_002s0505.1, Ptri_003s1868.1, Ptri_007s0203.1, Ptri_001s0952.1, Ptri_008s0252.2, Ptri_001s0708.3, Ptri_007s2014.9, Ptri_005s1749.1, Ptri_004s2201.1, Ptri_004s2170.1, Ptri_004s1241.1, Ptri_009s1420.2, Ptri_003s4082.1, Ptri_001s0706.2, Ptri_008s0733.1, Ptri_009s1884.2]	0.290351
00909 Sesquiterpenoid and triterpenoid biosynthesis	A09100 Metabolism	22	3020	55	10699	0.039484	1.41709	[Ptri_001s2214.2, Ptri_009s2597.1, Ptri_009s1202.1, Ptri_009s1203.1, Ptri_002s2623.3, Ptri_005s2290.1, Ptri_007s2870.1, Ptri_001s1506.1, Ptri_002s3179.1, Ptri_007s1878.1, Ptri_001s1058.1, Ptri_001s1467.1, Ptri_001s1499.1, Ptri_007s1879.2, Ptri_002s0180.2, Ptri_002s2616.1, Ptri_007s1880.1, Ptri_001s1492.1, Ptri_001s1470.1, Ptri_007s1883.1, Ptri_001s1471.1, Ptri_007s1884.1]	0.288233
