# Supplementary material for: Chromosome-level genome assembly of Murraya paniculata sheds light on biosynthesis of floral volatiles
Source: BMC Biol. 2023 Jun 20;21:142. doi: 10.1186/s12915-023-01639-6 (PMC10283294; doi:10.1186/s12915-023-01639-6)
Supplement: Supplementary file 5 — Additional file 5. Volatiles in three flowering stages of M. paniculata. [file 12915_2023_1639_MOESM5_ESM.xlsx]

## Sheet: Overview
Additional file 5: Volatiles in three flowering stages of M. paniculata
Compound Predicted by NIST	pecentage
	F1	F2	F3
Butanenitrile, 3-methyl-	0.00241313	-	-
3-Buten-1-ol, 3-methyl-	-	0.000354506	0.000271029
2-Butenal, 2-methyl-	-	0.000543566	0.000166769
Toluene	-	0.00172209	0.00171037
Butanoic acid, 2-methyl-, methyl ester	-	0.00172397	0.000291029
Furan, 2,3-dihydro-4-methyl-	-	-	0.00014566
Hexanal	0.00156203	0.00123269	0.000370063
2-Hexenal, (E)-	-	0.000412338	8.68586e-05
2-Hexenal	0.000962056	-	-
Butyl aldoxime, 3-methyl-, syn-	0.00171748	0.000559077	0.00229995
Butanal, 2-ethyl-	0.000974884	-	-
2-Hexen-1-ol, (E)-	-	0.00111904	0.00084548
Bicyclo[211]hexan-2-ol, 2-ethenyl-	0.000971382	-	-
Butyl aldoxime, 3-methyl-, anti	-	0.000490597	0.00145235
Ethanone, 1-(1-cyclohexen-1-yl)-	-	0.000759902	0.000564875
o-Xylene	0.000764472	-	-
3-Methylcyclopentyl acetate	0.00123709	0.000542127	0.000347886
Oxime-, methoxy-phenyl-_	0.00858526	0.00297767	0.00117691
alpha-Pinene	-	-	7.26708e-05
Benzaldehyde	0.00199304	0.47715	0.462034
Benzonitrile	-	-	0.000161216
5-Hepten-2-one, 6-methyl-	0.00844542	0.00214401	0.00229547
beta-Myrcene	0.175497	0.0238345	0.0188944
1,5-Heptadiene, 3,3,5-trimethyl-	-	0.000495854	0.000256946
Pinocarvone	0.00171527	-	-
Bicyclo[510]octane, 8-(1-methylethylidene)-	-	0.00145096	0.000557903
2-Hexen-1-ol, acetate, (E)-	-	0.000865915	0.000187731
D-Limonene	0.00191273	-	0.000199244
1-Hexanol, 2-ethyl-	0.00235748	0.00102456	-
Benzyl alcohol	-	0.0047234	0.00223392
trans-beta-Ocimene	0.00754425	0.00117388	0.000934117
Benzeneacetaldehyde	0.00285914	0.193063	0.25671
beta-Ocimene	0.0562452	0.01274	0.00947802
Acetophenone	-	0.000750289	0.000508085
methanone, phenyl(3-tridecyloxiranyl)-	-	0.00045946	-
Acetic acid, 2-benzoylthio-, 2-oxo-2-phenylethyl ester	-	-	0.000148287
4-Heptafluorobutyroxytetradecane	-	0.000498762	-
2-Furanmethanol, 5-ethenyltetrahydro-alpha,alpha,5-trimethyl-, cis-	-	-	0.000233779
Benzoic acid, methyl ester	-	0.0276875	0.0116645
Linalool	0.479731	0.120079	0.0979815
Nonanal	0.00862655	0.002273	0.00117439
Phenylethyl Alcohol	-	0.0162502	0.0174939
2,6-Dimethyl-1,3,5,7-octatetraene, E,E-	0.00358562	0.000692351	0.000313656
Benzyl nitrile	-	0.00677413	-
Benzonitrile, 2-methyl-	-	0.00174968	0.00845612
1,3-Cyclohexadiene, 1,5,5,6-tetramethyl-	0.00134787	-	-
2-Phenylpropenal	-	0.00124356	0.00111295
Dodecanal	0.00307117	0.000811946	0.000188563
Benzaldehyde, 4-ethyl-	-	-	0.000189977
Benzeneacetic acid, methyl ester	-	0.0023495	0.00100017
3,7-Octadiene-2,6-diol, 2,6-dimethyl-	-	0.000506316	-
Methyl salicylate	0.0175434	0.0013384	0.00110467
Decanal	0.0133077	0.00241881	0.00137188
2-Methyl-benzaldoxime	-	0.00110312	0.00985945
Acetic acid, 2-phenylethyl ester	-	0.000817515	0.00110616
Indole	0.0142124	0.0162852	0.0542909
4-Ethylbenzoic acid, 2-phenylethyl ester	-	0.000505114	0.000968938
Undecanal	-	-	0.000185912
cis-muurola-3,5-diene	0.00158604	-	-
alpha-Muurolene	0.00180192	0.00533862	0.00100179
alpha-Cubebene	0.00172137	-	-
Copaene	-	0.00320047	0.000766462
(-)-beta-Bourbonene	0.00220025	-	0.000733976
Bicyclo[311]hept-2-ene, 2,6-dimethyl-6-(4-methyl-3-pentenyl)-	-	0.000400871	-
Caryophyllene	0.00978497	0.0091276	0.00276052
beta-Copaene	0.00287642	-	0.0055512
cis-Muurola-4(15),5-diene	-	-	0.000303416
trans-alpha-Bergamotene	-	0.0079073	0.000934171
(Z)-epi-beta-Santalol	-	0.000837956	-
Humulene	0.00318592	0.00080416	0.000305421
5,9-Undecadien-2-one, 6,10-dimethyl-	0.00853153	0.0021491	0.00189987
(+)-epi-Bicyclosesquiphellandrene	0.00340263	0.00142569	-
Germacrene D	0.0586634	-	0.000467429
gamma-Muurolene	0.00643073	-	0.000488693
gamma-Curcumene	-	0.000771861	-
Benzene, 1-(1,5-dimethyl-4-hexenyl)-4-methyl-	0.00615231	-	-
alpha-Curcumene	-	0.00399472	-
gamma-Elemene	0.0107404	0.00376957	0.00157613
Zingiberene	0.0186013	0.00546099	0.00189856
alpha-Bergamotene	-	-	0.000311465
Zonarene	0.002486	-	-
Pentadecane	0.00249059	-	-
gamma-Cadinene	0.0103902	0.00111767	0.000371402
alpha-Farnesene	-	0.0117111	0.00442926
beta-Cadinene	0.01355	-	-
Cyclohexene, 3-(1,5-dimethyl-4-hexenyl)-6-methylene-, [S-(R*,S*)]-	-	0.00196471	0.000927004
Eicosane	-	0.000384049	-
Heptadecane	-	-	0.00013246
Benzyl Benzoate	-	-	0.000332861
Phthalic acid, hept-4-yl isobutyl ester	0.0125961	0.00344711	0.00147629
Hexadecanoic acid, methyl ester	-	0.000147727	5.75763e-05
Dibutyl phthalate	0.00293283	0.000341778	0.000175882
Phenol, 4,4'-(1-methylethylidene)bis-	0.000691599	-	-

## Sheet: F1
Volatiles in M. paniculata (F1: early flowering)
Retention Time	Compound Predicted by NIST	Peak Area 1	Peak Area 2	Peak Area 3	Average Peak Area	SE	pecentage
2.859	Butanenitrile, 3-methyl-	1067522	947532	2323633	1446229	359313	0.00241313
4.04	Hexanal	1173998	849764	784700	936154	98303	0.00156203
5.358	2-Hexenal	683689	794604	251439	576577	135287	0.000962056
5.453	Butyl aldoxime, 3-methyl-, syn-	620813	528873	1938269	1.02932e+06	371710	0.00171748
5.524	Butanal, 2-ethyl-	985745	251085	515965	584265	175392	0.000974884
5.761	Bicyclo[211]hexan-2-ol, 2-ethenyl-	694253	341736	710510	582166	98230	0.000971382
6.468	o-Xylene	547420	390544	436521	458162	38016.8	0.000764472
6.794	3-Methylcyclopentyl acetate	1055759	447351	721127	741412	143642	0.00123709
6.954	Oxime-, methoxy-phenyl-_	4981317	5258841	5195740	5.1453e+06	68577.8	0.00858526
8.901	Benzaldehyde	844484	794310	1944596	1.19446e+06	306469	0.00199304
10.047	5-Hepten-2-one, 6-methyl-	4947220	3951046	6286207	5061491	552376	0.00844542
10.189	beta-Myrcene	101327081	104922712	109285743	105178512	1.87878e+06	0.175497
11.222	Pinocarvone	1003857	374337	1705789	1.02799e+06	313981	0.00171527
11.685	D-Limonene	1109410	849715	1479879	1.14633e+06	149294	0.00191273
11.827	1-Hexanol, 2-ethyl-	1758587	1629680	850367	1412878	231645	0.00235748
12.201	trans-beta-Ocimene	3990345	3501284	6072584	4.5214e+06	643672	0.00754425
12.373	Benzeneacetaldehyde	949132	916453	3275007	1.71353e+06	637517	0.00285914
12.64	beta-Ocimene	33595199	26408441	41122656	3.37088e+07	3.46848e+06	0.0562452
14.979	Linalool	217318875	195110756	450104859	2.87511e+08	6.65845e+07	0.479731
15.157	Nonanal	4950010	3224758	7335358	5170042	973033	0.00862655
16.267	2,6-Dimethyl-1,3,5,7-octatetraene, E,E-	2225498	1422989	2798296	2.14893e+06	325667	0.00358562
16.694	1,3-Cyclohexadiene, 1,5,5,6-tetramethyl-	333306	458583	1631522	807804	337576	0.00134787
18.131	Dodecanal	1627790	1100568	2793468	1.84061e+06	408370	0.00307117
19.122	Methyl salicylate	6808007	5996549	18737638	1.05141e+07	3.3627e+06	0.0175434
19.763	Decanal	7715284	4749193	11462122	7975533	1.58582e+06	0.0133077
23.757	Indole	4553521	1990132	19009577	8.51774e+06	4.32568e+06	0.0142124
26.63	cis-muurola-3,5-diene	902644	343526	1605465	950545	298084	0.00158605
27.93	alpha-Cubebene	915715	395065	1784158	1031646	330815	0.00172137
28.844	(-)-beta-Bourbonene	2323904	283794	1348244	1.31865e+06	481010	0.00220025
30.15	Caryophyllene	7582809	2295713	7714391	5.8643e+06	1.4572e+06	0.00978497
30.69	beta-Copaene	1846307	714780	2610583	1723890	449631	0.00287642
31.948	Humulene	2584706	738730	2404706	1.90938e+06	479796	0.00318592
32.233	5,9-Undecadien-2-one, 6,10-dimethyl-	5075783	3982502	6281011	5.1131e+06	541978	0.00853153
32.476	(+)-epi-Bicyclosesquiphellandrene	1696292	1072802	3348682	2.03926e+06	554402	0.00340263
33.301	gamma-Muurolene	4352900	1506617	5702630	3854049	1.00976e+06	0.00643073
33.462	Germacrene D	39429281	16332846	49711957	35158028	8.05845e+06	0.0586634
33.746	Benzene, 1-(1,5-dimethyl-4-hexenyl)-4-methyl-	7113685	1438710	2509169	3687188	1.42143e+06	0.00615231
34.292	gamma-Elemene	6943556	2939562	9427568	6.4369e+06	1.54316e+06	0.0107404
34.453	Zingiberene	20548247	7011778	5884176	11148067	3.8468e+06	0.0186013
34.601	Zonarene	1588057	696509	2185141	1.4899e+06	353155	0.002486
34.839	Pentadecane	2515746	1004680	957548	1492658	417822	0.0024906
35.284	gamma-Cadinene	6635206	2998004	9047954	6.22705e+06	1.43569e+06	0.0103902
35.853	beta-Cadinene	9576761	3732400	11053066	8.12074e+06	1.82501e+06	0.01355
36.542	alpha-Muurolene	1174031	421381	1644356	1.07992e+06	290807	0.00180192
49.736	Phthalic acid, hept-4-yl isobutyl ester	11235708	5121355	6290165	7549076	1.53007e+06	0.0125961
51.184	Dibutyl phthalate	979875	3693065	600155	1.7577e+06	795163	0.00293283
54.888	Phenol, 4,4'-(1-methylethylidene)bis-	374095	540969	328399	414488	52747.1	0.000691599
				Total Peak Area	5.99318e+08		1

## Sheet: F2
Volatiles in M. paniculata (F2: mid flowering)
Retention Time	Compound Predicted by NIST	Peak Area 1	Peak Area 2	Peak Area 3	Average Peak Area	SE	pecentage
2.871	3-Buten-1-ol, 3-methyl-	538206	828757	689474	685479	68502.9	0.000354506
3.049	2-Butenal, 2-methyl-	820028	1937373	395743	1051048	375406	0.000543566
3.411	Toluene	2558174	3090316	4341080	3.32986e+06	431463	0.00172209
3.601	Butanoic acid, 2-methyl-, methyl ester	7645618	1624760	730134	3333504	1.773e+06	0.00172397
4.035	Hexanal	2977951	2190479	1982196	2383542	247583	0.00123269
5.352	2-Hexenal, (E)-	1513337	449173	429401	797304	292357	0.000412338
5.453	Butyl aldoxime, 3-methyl-, syn-	1629660	383680	1229779	1.08104e+06	299892	0.000559077
5.744	2-Hexen-1-ol, (E)-	3972382	1114482	1404528	2.1638e+06	741510	0.00111904
5.975	Butyl aldoxime, 3-methyl-, anti	1809520	156832	879529	948627	390562	0.000490597
6.314	Ethanone, 1-(1-cyclohexen-1-yl)-	1195845	1594932	1617298	1.46936e+06	111786	0.000759902
6.783	3-Methylcyclopentyl acetate	2560384	419049	165361	1.04826e+06	620209	0.000542127
6.996	Oxime-, methoxy-phenyl-_	4828422	6936753	5507830	5.75767e+06	507298	0.00297767
8.943	Benzaldehyde	797283590	626905616	1343684685	9.22625e+08	1.76526e+08	0.47715
10.047	5-Hepten-2-one, 6-methyl-	6996669	4090111	1350267	4.14568e+06	1.33106e+06	0.00214401
10.19	beta-Myrcene	36480878	37394429	64384914	4.60867e+07	7.4733e+06	0.0238345
10.635	1,5-Heptadiene, 3,3,5-trimethyl-	889458	1157659	829258	958792	82417.9	0.000495854
11.228	Bicyclo[510]octane, 8-(1-methylethylidene)-	1980544	4779221	1657031	2.8056e+06	809328	0.00145096
11.329	2-Hexen-1-ol, acetate, (E)-	2906142	1729673	387226	1674347	594144	0.000865915
11.834	1-Hexanol, 2-ethyl-	1518290	2805463	1619572	1.98111e+06	337387	0.00102456
11.976	Benzyl alcohol	15350916	5754273	6294525	9133238	2.54155e+06	0.0047234
12.214	trans-beta-Ocimene	2830034	2253856	1725593	2.26983e+06	260401	0.00117388
12.374	Benzeneacetaldehyde	199657964	269123735	651144895	3.73309e+08	1.14602e+08	0.193063
12.647	beta-Ocimene	32685051	22629124	18588507	2.46342e+07	3.42194e+06	0.01274
13.359	Acetophenone	1001109	1989233	1361971	1450771	235708	0.000750289
13.573	methanone, phenyl(3-tridecyloxiranyl)-	675885	1179531	809842	888419	122968	0.00045946
13.697	4-Heptafluorobutyroxytetradecane	903334	1353725	636186	964415	170954	0.000498762
14.641	Benzoic acid, methyl ester	104735248	27358782	28516813	5.35369e+07	2.09034e+07	0.0276875
14.979	Linalool	183890572	245984181	266685935	232186896	2.03117e+07	0.120079
15.163	Nonanal	4874898	5684156	2626257	4.3951e+06	746896	0.002273
15.46	Phenylethyl Alcohol	43590367	29393108	21281323	3.14216e+07	5.3231e+06	0.0162502
16.273	2,6-Dimethyl-1,3,5,7-octatetraene, E,E-	1589614	1674425	752186	1.33874e+06	240293	0.000692351
16.641	Benzyl nitrile	23343618	7102602	8849457	13098559	4.20275e+06	0.00677413
17.448	2-Phenylpropenal	2011149	2333698	2868846	2.40456e+06	204221	0.00124356
18.131	Dodecanal	1606404	2270529	833042	1.56999e+06	339145	0.000811946
18.481	Benzeneacetic acid, methyl ester	2204079	5056776	6368248	4.54303e+06	1.00366e+06	0.0023495
19.033	3,7-Octadiene-2,6-diol, 2,6-dimethyl-	204102	2088450	644510	979021	464666	0.000506316
19.128	Methyl salicylate	3425307	2236649	2101928	2.58796e+06	343317	0.00133841
19.769	Decanal	6886910	5365917	1778302	4677043	1.23652e+06	0.00241881
21.9	2-Methyl-benzaldoxime	4804243	1084973	509817	2133011	1.09892e+06	0.00110312
22.096	Acetic acid, 2-phenylethyl ester	1653368	1987066	1101844	1.58076e+06	210744	0.000817515
22.879	Benzonitrile, 2-methyl-	5242131	3752409	1155058	3.3832e+06	975053	0.00174967
23.758	Indole	14318672	49088577	31060608	3.14893e+07	8.19721e+06	0.0162852
24.066	4-Ethylbenzoic acid, 2-phenylethyl ester	1279253	819856	830983	976697	123546	0.000505114
27.438	alpha-Muurolene	5627631	9102183	16238719	1.03228e+07	2.55022e+06	0.00533862
27.93	Copaene	3723390	5673010	9169027	6.18848e+06	1.30069e+06	0.00320047
29.675	Bicyclo[311]hept-2-ene, 2,6-dimethyl-6-(4-methyl-3-pentenyl)-	970856	753801	600735	775131	87671.9	0.000400871
30.15	Caryophyllene	21238865	27193763	4515182	17649270	5.54263e+06	0.0091276
31.183	trans-alpha-Bergamotene	13692531	26481088	5695401	1.52897e+07	4.94243e+06	0.0079073
31.77	(Z)-epi-beta-Santalol	984877	3434023	441953	1.62028e+06	751432	0.000837956
31.948	Humulene	1832211	2425109	407491	1554937	488844	0.00080416
32.334	5,9-Undecadien-2-one, 6,10-dimethyl-	3411761	6805305	2249561	4.15554e+06	1.11591e+06	0.0021491
32.471	(+)-epi-Bicyclosesquiphellandrene	2242325	5169940	857961	2756742	1.03781e+06	0.00142569
33.569	gamma-Curcumene	2537426	1460085	479939	1.49248e+06	485135	0.000771861
33.753	alpha-Curcumene	6791067	14315117	2066597	7.72426e+06	2.91203e+06	0.00399472
34.305	gamma-Elemene	8308109	11120170	2438454	7288911	2.08817e+06	0.00376958
34.453	Zingiberene	15288330	11624126	4765940	1.05595e+07	2.51795e+06	0.00546099
34.845	gamma-Cadinene	847683	3683106	1952613	2161134	673716	0.00111766
35.266	alpha-Farnesene	33717941	26617646	7598657	22644748	6.36644e+06	0.0117111
35.943	Cyclohexene, 3-(1,5-dimethyl-4-hexenyl)-6-methylene-, [S-(R*,S*)]-	3561306	6530681	1304999	3.799e+06	1.23552e+06	0.00196471
40.234	Eicosane	600119	1051709	575982	742603	126320	0.000384049
49.736	Phthalic acid, hept-4-yl isobutyl ester	7160323	6574548	6261266	6665379	215130	0.00344711
50.686	Hexadecanoic acid, methyl ester	217606	405479	233859	285648	49070.6	0.000147727
51.185	Dibutyl phthalate	731780	689813	561012	660868	41949.1	0.000341778
				Total Peak Area	1.93362e+09		1

## Sheet: F3
Volatiles in M. paniculata (F3: late flowering)
Retention Time	Compound Predicted by NIST	Peak Area 1	Peak Area 2	Peak Area 3	Average Peak Area	SE	pecentage
2.871	3-Buten-1-ol, 3-methyl-	1214894	1088751	1179555	1.16107e+06	30675.3	0.000271029
3.055	2-Butenal, 2-methyl-	722243	760928	660103	714425	23978.1	0.000166769
3.417	Toluene	7327239	6082305	8571692	7.32708e+06	586754	0.00171037
3.619	Butanoic acid, 2-methyl-, methyl ester	1411641	947968	1380631	1.24675e+06	122195	0.000291029
3.785	Furan, 2,3-dihydro-4-methyl-	472546	809515	589925	623995	80633.1	0.00014566
4.046	Hexanal	1268009	1338163	2149786	1.58532e+06	231035	0.000370063
5.382	2-Hexenal, (E)-	296040	280427	539819	372095	68571.7	8.68586e-05
5.465	Butyl aldoxime, 3-methyl-, syn-	7672359	11028075	10858048	9.85283e+06	891074	0.00229996
5.756	2-Hexen-1-ol, (E)-	2385552	3517703	4962657	3.62197e+06	608919	0.00084548
5.987	Butyl aldoxime, 3-methyl-, anti	4663499	7248265	6753448	6.22174e+06	646751	0.00145235
6.438	Ethanone, 1-(1-cyclohexen-1-yl)-	1456479	2584986	3218170	2.41988e+06	420670	0.000564875
6.83	3-Methylcyclopentyl acetate	543114	2666352	1261487	1.49032e+06	509097	0.000347886
7.133	Oxime-, methoxy-phenyl-_	3556749	5829171	5739458	5.04179e+06	606635	0.00117691
7.886	alpha-Pinene	235332	417676	280940	311316	44732.2	7.26708e-05
9.068	Benzaldehyde	1999809241	1932592574	2005549311	1979317042	1.91231e+07	0.462034
9.893	Benzonitrile	646185	703944	721777	690635	18627.2	0.000161216
10.065	5-Hepten-2-one, 6-methyl-	7404200	11106253	10990375	9.83361e+06	992178	0.00229547
10.207	beta-Myrcene	66895903	104419575	71510593	8.0942e+07	9.64619e+06	0.0188944
10.646	1,5-Heptadiene, 3,3,5-trimethyl-	1048890	970497	1282817	1.10073e+06	76596.8	0.000256946
11.234	Bicyclo[510]octane, 8-(1-methylethylidene)-	1498083	3946429	1725520	2.39001e+06	637662	0.000557903
11.353	2-Hexen-1-ol, acetate, (E)-	579466	872267	960945	804226	94108.4	0.000187731
11.703	D-Limonene	620217	1036031	904383	853544	100182	0.000199244
12.065	Benzyl alcohol	3182488	14220855	11306459	9569934	2.69662e+06	0.00223392
12.225	trans-beta-Ocimene	2609126	5494950	3900978	4.00168e+06	681437	0.000934117
12.492	Benzeneacetaldehyde	847380706	1108606492	1343183512	1099723570	1.16918e+08	0.25671
12.67	beta-Ocimene	36135308	50161718	35512322	40603116	3.90504e+06	0.00947802
13.371	Acetophenone	1553607	1586485	3389698	2.1766e+06	495307	0.000508085
13.596	Acetic acid, 2-benzoylthio-, 2-oxo-2-phenylethyl ester	787880	413950	703921	635250	92487.4	0.000148287
13.697	2-Furanmethanol, 5-ethenyltetrahydro-alpha,alpha,5-trimethyl-, cis-	810562	842246	1351662	1001490	143152	0.000233779
14.653	Benzoic acid, methyl ester	35497702	56240541	58171252	4.99698e+07	5.92572e+06	0.0116645
15.015	Linalool	264230802	534077254	460927675	4.19745e+08	6.5788e+07	0.0979815
15.175	Nonanal	4074497	6118452	4900017	5.03099e+06	484723	0.00117439
15.472	Phenylethyl Alcohol	18730239	107266689	98830588	7.49425e+07	2.30345e+07	0.0174939
16.285	2,6-Dimethyl-1,3,5,7-octatetraene, E,E-	1048030	1692163	1290834	1.34368e+06	153349	0.000313656
16.647	Benzonitrile, 2-methyl-	21528265	47777774	39370071	36225370	6.31886e+06	0.00845612
17.454	2-Phenylpropenal	2110827	7625977	4566576	4.76779e+06	1.30253e+06	0.00111295
18.143	Dodecanal	1319359	455902	648110	807790	213704	0.000188563
18.374	Benzaldehyde, 4-ethyl-	543717	808465	1089354	813845	128627	0.000189977
18.481	Benzeneacetic acid, methyl ester	2997291	5029013	4827610	4284638	527697	0.00100017
19.134	Methyl salicylate	2446779	6185883	5564324	4.73233e+06	944503	0.00110467
19.769	Decanal	5430872	6684100	5516059	5.87701e+06	330104	0.00137188
21.906	2-Methyl-benzaldoxime	4671513	64481178	57558708	42237133	1.54227e+07	0.00985945
22.101	Acetic acid, 2-phenylethyl ester	1340523	5768430	7107168	4738707	1.42274e+06	0.00110616
23.787	Indole	78189924	333210255	286334167	2.32578e+08	6.39898e+07	0.0542909
24.072	4-Ethylbenzoic acid, 2-phenylethyl ester	2640108	5581808	4230653	4.15086e+06	694130	0.000968938
24.624	Undecanal	441024	962200	986075	796433	145204	0.000185912
27.443	alpha-Muurolene	2749533	4192211	5933042	4.2916e+06	751456	0.00100179
27.936	Copaene	1772930	3120426	4957032	3.28346e+06	753446	0.000766462
28.375	(-)-beta-Bourbonene	1074632	5385320	2972937	3.1443e+06	1.01844e+06	0.000733976
30.162	Caryophyllene	3844307	28972248	2660976	1.18258e+07	7.00554e+06	0.00276052
30.702	cis-Muurola-4(15),5-diene	469552	1964650	1465223	1.29981e+06	358810	0.000303416
31.183	trans-alpha-Bergamotene	745747	10412871	847127	4001915	2.61737e+06	0.000934171
31.954	Humulene	452753	2878125	594315	1.3084e+06	641707	0.000305421
32.239	5,9-Undecadien-2-one, 6,10-dimethyl-	5048867	8347940	11019914	8138907	1.40997e+06	0.00189987
32.476	Germacrene D	631423	3355886	2019979	2.00243e+06	642202	0.000467429
33.313	gamma-Muurolene	783509	2662530	2834523	2.09352e+06	536344	0.000488693
33.468	beta-Copaene	8142905	33905520	29294252	2.37809e+07	6.47604e+06	0.0055512
34.304	gamma-Elemene	1880429	13666177	4709377	6.75199e+06	2.90039e+06	0.00157612
34.459	Zingiberene	1362935	22881962	155002	8.1333e+06	6.02784e+06	0.00189856
34.583	alpha-Bergamotene	1050916	1296021	1655940	1.33429e+06	143459	0.000311465
34.845	gamma-Cadinene	405248	3376720	991203	1591057	741961	0.000371402
35.272	alpha-Farnesene	29191569	15138258	12594015	18974614	4.21394e+06	0.00442926
35.86	Cyclohexene, 3-(1,5-dimethyl-4-hexenyl)-6-methylene-, [S-(R*,S*)]-	1703204	4472635	5737803	3971214	972747	0.000927004
40.234	Heptadecane	576937	632186	493220	567448	32982.9	0.00013246
47.416	Benzyl Benzoate	414297	1152823	2710726	1.42595e+06	552639	0.000332861
49.742	Phthalic acid, hept-4-yl isobutyl ester	4919633	5441817	8611538	6.32433e+06	941826	0.00147629
50.686	Hexadecanoic acid, methyl ester	215837	271775	252345	246652	13388	5.75763e-05
51.184	Dibutyl phthalate	651560	629245	979583	753463	92463	0.000175882
				Total Peak Area	4.28392e+09		1
