# Supplementary material for: Chromosome-level genome assembly of Murraya paniculata sheds light on biosynthesis of floral volatiles
Source: BMC Biol. 2023 Jun 20;21:142. doi: 10.1186/s12915-023-01639-6 (PMC10283294; doi:10.1186/s12915-023-01639-6)
Supplement: Supplementary file 6 — Additional file 6. Volatiles in three flowering stages of C. maxima. [file 12915_2023_1639_MOESM6_ESM.xlsx]

## Sheet: Overview
Additional file 6: Volatiles in three flowering stages of C. maxima
Compound Predicted by NIST	pecentage
	F1	F2	F3
1H-1,2,3-Triazole, 1-anilino-4-methyl-	-	-	3.90171e-05
Methacrolein	-	0.000144565	6.52604e-05
3-Buten-2-ol, 2-methyl-	0.000786398	0.000283089	9.38103e-05
4-Methyl-2-pentyne	-	9.26714e-05	6.09144e-05
2-Methyl-2,3-divinyloxirane	-	-	4.66962e-05
alpha-Phellandrene	0.000186223	-	6.37965e-05
alpha-Pinene	0.000771593	0.000268669	0.000296475
Sabinene	0.00110053	0.000299643	0.000499735
beta-Pinene	0.00774621	0.00187015	0.00300147
beta-Myrcene	0.00258352	0.00162674	0.00320201
3-Carene	0.00362299	0.00116509	0.00224282
Cyclohexane, 2-ethenyl-1,1-dimethyl-3-methylene-	0.00147834	0.00183464	0.00122018
Benzene, 2-ethyl-1,3-dimethyl-	-	-	8.92041e-05
D-Limonene	0.12434	0.0623647	0.110015
trans-beta-Ocimene	0.00993529	0.00896812	0.0144438
beta-Ocimene	0.0477398	0.0145175	0.0283876
cis-Linalool oxide	-	-	0.000265464
Cyclohexanol, 2-methyl-5-(1-methylethenyl)-	0.00154316	0.000581743	0.000976732
1,1-Dimethyl-3-methylene-2-vinylcyclohexane	-	-	0.000216405
Linalool	0.708676	0.773898	0.71501
(E)-4,8-Dimethylnona-1,3,7-triene	0.07588	0.0494818	0.0394954
Indole	0.00676855	0.0196151	0.0149319
Benzyl nitrile	0.00228084	0.00330058	0.000304425
Methyl anthranilate	-	0.0472626	0.0497965
Caryophyllene	0.000442755	-	0.00100442
(E)-beta-Famesene	0.00027164	-	0.00050267
trans-alpha-Bergamotene	-	-	0.000626801
alpha-Farnesene	0.000773272	-	0.000483388
Nerolidol	0.00307365	0.0124249	0.0126182

## Sheet: F1
Volatiles in C. maxima (F1: early flowering)
Retention Time	Compound Predicted by NIST	Peak Area 1	Peak Area 2	Peak Area 3	Average Peak Area	SE	pecentage
2.061	3-Buten-2-ol, 2-methyl-	222877	285128	2410540	972848	587119	0.000786398
8.693	alpha-Phellandrene	363874	223143	104107	230375	61298.8	0.000186223
8.922	alpha-Pinene	1019345	1187339	656912	954532	127792	0.000771593
10.553	Sabinene	1833002	1585270	666105	1361459	289820	0.00110053
10.644	beta-Pinene	11872673	10655712	6219980	9.58279e+06	1.40251e+06	0.00774621
11.371	beta-Myrcene	4414492	3385707	1787961	3.19605e+06	623902	0.00258352
12.115	3-Carene	6750637	3855260	2840031	4481976	956590	0.00362299
12.435	Cyclohexane, 2-ethenyl-1,1-dimethyl-3-methylene-	3932823	747580	806130	1.82884e+06	859057	0.00147834
12.95	D-Limonene	178654891	194716698	88087129	1.5382e+08	2.71009e+07	0.12434
13.46	trans-beta-Ocimene	13655995	13853753	9362882	1.22909e+07	1.19626e+06	0.00993529
13.923	beta-Ocimene	81864119	77309383	18002152	5.90586e+07	1.67956e+07	0.0477398
15.703	Cyclohexanol, 2-methyl-5-(1-methylethenyl)-	3598199	1153568	975327	1.90903e+06	690878	0.00154316
16.326	Linalool	1094462134	657895481	877736664	876698093	1.02901e+08	0.708676
17.07	(E)-4,8-Dimethylnona-1,3,7-triene	101162012	95185224	85264634	9.38706e+07	3.78529e+06	0.07588
26.466	Indole	9268060	11667373	4184561	8.37333e+06	1.80114e+06	0.00676855
27.759	Benzyl nitrile	4430500	2113469	1920865	2.82161e+06	658393	0.00228084
32.233	Caryophyllene	233794	1198469	210923	547729	265718	0.000442755
34.763	(E)-beta-Famesene	580454	311831	115848	336044	109954	0.00027164
37.646	alpha-Farnesene	1799400	527420	543008	956609	344087	0.000773272
41.194	Nerolidol	6326267	2772106	2308799	3.80239e+06	1.03614e+06	0.00307365
				Total Peak Area	1.23709e+09		1

## Sheet: F2
Volatiles in C. maxima (F2: mid flowering)
Retention Time	Compound Predicted by NIST	Peak Area 1	Peak Area 2	Peak Area 3	Average Peak Area	SE	pecentage
1.861	Methacrolein	450992	91417	335586	292665	86545	0.000144565
2.067	3-Buten-2-ol, 2-methyl-	396621	1049686	272993	573100	196735	0.000283089
2.29	4-Methyl-2-pentyne	274564	209968	78295	187609	47153	9.26714e-05
8.928	alpha-Pinene	988304	429087	214333	543908	188353	0.000268669
10.558	Sabinene	1485174	199143	135524	606614	358984	0.000299643
10.65	beta-Pinene	9267945	1300642	789505	3.78603e+06	2.24122e+06	0.00187015
11.371	beta-Myrcene	4112147	1606197	4161408	3.29325e+06	688835	0.00162674
12.115	3-Carene	3902889	1943430	1229677	2.35867e+06	652488	0.00116509
12.435	Cyclohexane, 2-ethenyl-1,1-dimethyl-3-methylene-	5833570	1372919	3935962	3.71415e+06	1.05528e+06	0.00183464
12.95	D-Limonene	207913994	107430959	63418185	1.26254e+08	3.49142e+07	0.0623647
13.465	trans-beta-Ocimene	20019600	9990053	24456978	1.81555e+07	3.49377e+06	0.00896812
13.923	beta-Ocimene	52155952	6987396	29026715	29390021	1.06474e+07	0.0145175
15.714	Cyclohexanol, 2-methyl-5-(1-methylethenyl)-	1406574	927595	1198969	1.17771e+06	113229	0.000581743
16.343	Linalool	1316233953	791364295	2592562761	1.56672e+09	4.36689e+08	0.773898
17.07	(E)-4,8-Dimethylnona-1,3,7-triene	109185610	77225178	114109908	1.00174e+08	9.44026e+06	0.0494818
26.666	Indole	6617702	8993550	103518567	3.97099e+07	2.60558e+07	0.0196151
27.747	Benzyl nitrile	1439552	983506	17622566	6.68187e+06	4.46781e+06	0.00330058
28.7	Methyl anthranilate	3829255	27713477	255500189	9.5681e+07	6.54883e+07	0.0472626
41.234	Nerolidol	1981208	4031476	69448066	2.51536e+07	1.80896e+07	0.0124249
				Total Peak Area	2.02445e+09		1

## Sheet: F3
Volatiles in C. maxima (F3: late flowering)
Retention Time	Compound Predicted by NIST	Peak Area 1	Peak Area 2	Peak Area 3	Average Peak Area	SE	pecentage
1.369	1H-1,2,3-Triazole, 1-anilino-4-methyl-	127525	200448	185773	171249	18182.2	3.90171e-05
1.838	Methacrolein	319912	403256	136129	286432	64428.9	6.52604e-05
2.044	3-Buten-2-ol, 2-methyl-	172165	399155	663900	411740	116017	9.38103e-05
2.267	4-Methyl-2-pentyne	127691	312380	362001	267357	58205.7	6.09144e-05
3.503	2-Methyl-2,3-divinyloxirane	296697	195366	122795	204953	41175.5	4.66962e-05
8.67	alpha-Phellandrene	445576	170350	224095	280007	68770.1	6.37965e-05
8.905	alpha-Pinene	1842066	819746	1241938	1301250	242177	0.000296475
10.536	Sabinene	4078469	1077101	1424539	2.19337e+06	773933	0.000499735
10.627	beta-Pinene	21950823	7193978	10376220	1.31737e+07	3.66092e+06	0.00300147
11.342	beta-Myrcene	20422389	10366983	11372190	14053854	2.61072e+06	0.00320201
12.098	3-Carene	17668330	4989628	6873695	9.84388e+06	3.22504e+06	0.00224282
12.418	Cyclohexane, 2-ethenyl-1,1-dimethyl-3-methylene-	7127786	6495783	2442832	5355467	1.19837e+06	0.00122018
12.784	Benzene, 2-ethyl-1,3-dimethyl-	709672	201411	263486	391523	130705	8.92041e-05
12.939	D-Limonene	732791315	207295776	508501631	4.82863e+08	1.24302e+08	0.110015
13.442	trans-beta-Ocimene	78806876	54506943	56871162	6.3395e+07	6.3165e+06	0.0144438
13.9	beta-Ocimene	190773252	71751941	111260833	124595342	2.85769e+07	0.0283876
15.022	cis-Linalool oxide	1570798	742347	1182277	1.16514e+06	195393	0.000265464
15.685	Cyclohexanol, 2-methyl-5-(1-methylethenyl)-	6871822	3324981	2664033	4.28695e+06	1.06671e+06	0.000976732
16.092	1,1-Dimethyl-3-methylene-2-vinylcyclohexane	914451	985805	949189	949815	16820.2	0.000216405
16.452	Linalool	3465760816	3608336168	2340585648	3138227544	3.27365e+08	0.71501
17.064	(E)-4,8-Dimethylnona-1,3,7-triene	145844239	203741624	170458027	1.73348e+08	1.36974e+07	0.0394954
25.625	Indole	114422997	75603533	6585175	65537235	2.57477e+07	0.0149319
27.719	Benzyl nitrile	2083444	1234972	690017	1.33614e+06	331021	0.000304425
28.079	Methyl anthranilate	429705974	187248540	38725949	2.1856e+08	9.30372e+07	0.0497965
32.228	Caryophyllene	7453992	2931449	2839985	4.40848e+06	1.24351e+06	0.00100442
34.608	(E)-beta-Famesene	2635797	3501118	481840	2.20625e+06	732938	0.00050267
36.491	trans-alpha-Bergamotene	3894951	2990401	1367860	2.75107e+06	603602	0.000626801
37.555	alpha-Farnesene	2404094	3731699	229072	2.12162e+06	833592	0.000483388
41.108	Nerolidol	44178602	115860863	6107361	5.53823e+07	2.62704e+07	0.0126182
				Total Peak Area	4.38907e+09		1
