# Supplementary material for: Chromosome-level genome assembly of Murraya paniculata sheds light on biosynthesis of floral volatiles
Source: BMC Biol. 2023 Jun 20;21:142. doi: 10.1186/s12915-023-01639-6 (PMC10283294; doi:10.1186/s12915-023-01639-6)
Supplement: Supplementary file 7 — Additional file 7. TPMs of genes in three flowering stages, leaves, and stemswith three replicates. [file 12915_2023_1639_MOESM7_ESM.xlsx]

## Sheet: mexo_tpm
Additional file 7: TPMs of genes in three flowering stages (F1, F2, and F3), leaves (L), and stems (S) with three replicates
gene_id	mexo_F1_1	mexo_F1_2	mexo_F1_3	mexo_F2_1	mexo_F2_2	mexo_F2_3	mexo_F3_1	mexo_F3_2	mexo_F3_3	mexo_L_1	mexo_L_2	mexo_L_3	mexo_S_1	mexo_S_2	mexo_S_3
Me1G_0001	18.6618	25.9711	20.0014	12.8576	12.5276	12.0049	14.3208	14.4438	12.0822	16.8247	16.153	17.5088	21.1759	20.257	13.9778
Me1G_0002	1.54888	1.70512	2.95999	8.56425	10.8223	10.0264	7.9428	6.32082	5.69402	4.79101	4.08204	6.57089	61.7589	56.7158	27.2443
Me1G_0003	3.16909	0.860001	2.75959	4.97566	4.27992	4.55133	4.72221	5.35115	5.12589	8.00756	8.57975	6.62963	12.3981	13.4257	11.627
Me1G_0004	75.901	37.7641	74.4426	46.7241	45.3883	52.5104	26.4954	26.2148	31.6898	103.653	105.284	100.34	60.1398	52.9391	74.433
Me1G_0005	12.3788	7.70165	11.0339	15.0765	15.2906	16.0111	17.4584	18.3325	19.3815	19.2915	18.3947	18.1825	20.5633	20.9334	21.2015
Me1G_0006	5.4965	4.13328	5.65381	6.00263	5.98344	4.04551	0.453169	1.09966	0.50588	0.376727	0.228494	0.149043	0.0314999	0	0.0681892
Me1G_0007	1.62067	1.36151	1.63893	3.5032	3.26588	3.83692	2.61494	2.57657	2.91997	10.9934	12.3481	10.0879	13.3	12.7522	14.4029
Me1G_0008	1.44948	0.460201	2.47421	3.72398	1.19117	2.11383	1.15661	3.86504	2.45985	6.00943	4.60294	6.92325	3.65803	4.9081	2.82811
Me1G_0009	12.653	13.0092	12.9859	21.9908	20.6667	18.535	18.9859	18.9613	16.4047	30.2723	32.8839	33.8757	39.1586	40.8647	43.061
Me1G_0010	38.5736	31.9362	33.176	41.3832	38.7085	41.7814	38.5183	33.9787	36.4932	72.0591	73.2882	70.0809	72.7724	76.3417	86.884
Me1G_0011	34.9547	27.7915	37.7553	93.5535	76.4025	73.8594	81.4224	87.1749	80.1481	97.1335	89.1294	104.927	126.772	151.502	100.773
Me1G_0012	8.42324	5.60732	8.12161	24.0496	26.1786	30.5517	57.228	57.1346	58.7477	26.1426	26.0925	24.221	33.9338	33.9138	36.2791
Me1G_0013	1.77057	1.85508	1.81338	1.55674	1.88507	2.23672	1.86492	2.36816	2.21644	5.42619	4.07471	5.84732	4.70453	3.66381	3.57204
Me1G_0014	0.300876	0.0562923	0.165081	0.607362	0.25903	0.711055	0.235796	0.554724	0.165195	0.156817	0.220799	0.0806532	3.92054	3.55771	1.2915
Me1G_0015	27.4084	40.1592	33.7444	65.291	65.1049	62.1453	38.1946	34.0977	23.1781	98.8475	85.2867	71.0855	265.648	189.705	226.001
Me1G_0016	3.33345	4.11821	4.29659	5.4592	5.69411	4.3425	4.92627	4.68257	4.68138	13.6096	13.8854	13.0206	17.0867	15.7666	16.0121
Me1G_0017	20.8826	9.23033	14.1098	32.1797	31.1414	37.8755	36.1975	32.5995	34.7946	28.5441	27.6824	27.5381	39.28	40.0011	52.5686
Me1G_0018	54.6209	61.0227	61.3219	94.0572	78.0648	82.2429	60.788	50.7624	67.5032	30.7133	20.9183	29.0211	44.2547	52.2596	52.522
Me1G_0019	16.4835	19.5438	16.331	10.6743	13.6787	11.5106	19.352	14.2976	18.077	11.0371	13.3987	12.1955	20.8997	16.944	53.3643
Me1G_0020	15.1944	15.2563	24.1657	76.9818	101.195	113.757	89.3498	74.8734	79.2211	21.0548	21.7949	18.642	4.17169	3.08369	3.88819
Me1G_0021	9.07962	6.56397	6.6954	22.4287	19.7349	18.5707	27.495	30.5948	18.784	17.6231	16.4179	17.6506	22.757	25.0261	12.3937
Me1G_0022	2.92777	3.20433	5.0504	7.89868	5.44646	6.80103	5.11251	5.00742	3.53194	1.57969	1.48281	1.43147	13.0418	16.426	8.40773
Me1G_0023	4.4499	5.65647	6.53465	6.627	5.35685	5.134	6.58756	7.33229	8.89255	30.2915	32.6077	33.0007	9.37516	9.85135	16.8187
Me1G_0024	2.38773	3.13241	2.41029	1.53507	1.80173	1.36102	1.59579	1.27984	1.10468	26.1784	21.3684	26.3366	20.044	17.7822	29.0308
Me1G_0025	2.10241	2.58824	2.81716	5.56752	4.89908	4.28954	4.17514	4.77301	3.25518	5.84871	4.8384	6.43038	18.2178	16.7494	10.7843
Me1G_0026	51.1501	44.6456	49.9099	82.9101	79.3664	78.1951	123.765	115.19	90.8367	97.8421	106.981	97.9354	75.3536	81.6893	96.393
Me1G_0027	0.822251	6.10227	1.40355	0.860654	1.10117	0.961791	0.601436	0.803929	0.601939	0	0.844776	0	0	0.283579	0.588246
Me1G_0028	345.363	435.898	370.123	317.723	329.642	224.722	204.868	204.924	177.875	43.5211	37.9878	36.6727	81.8709	84.5272	76.1445
Me1G_0029	13.1883	11.6762	14.6072	21.9757	23.2451	22.254	19.2595	14.9043	14.6342	10.0278	9.34948	8.4946	16.8997	14.5294	16.8542
Me1G_0030	53.9213	64.5819	79.6451	97.9626	89.6321	96.6778	71.9322	80.7139	52.9291	83.2098	79.4692	91.6124	84.4808	87.7499	66.9917
Me1G_0031	18.0004	9.45171	14.4543	12.6945	13.4635	15.7333	14.6199	13.6708	16.0119	18.7102	20.5317	18.5758	23.9963	24.6039	18.99
Me1G_0032	6.82765	4.31732	7.38423	14.7965	14.7701	17.7076	16.5204	13.3373	17.8546	31.9829	34.2659	32.073	32.6948	31.0363	37.0623
Me1G_0033	11.0952	9.45706	9.84738	10.036	9.77237	10.0665	12.9898	12.6308	15.0071	24.8274	24.2498	24.7075	43.0674	47.0098	38.1046
Me1G_0034	0.628632	0.0548864	0.590179	1.25019	1.01024	0.81935	0.758692	1.25383	0.552238	6.07779	5.16682	7.19546	13.9609	10.5367	14.8411
Me1G_0035	0.0773762	0.247712	0.154092	0.215973	0.0777172	0.181015	0.0565969	0.272347	0.0283221	2.96415	6.46566	4.64611	39.9937	37.7868	33.2687
Me1G_0036	0.316598	0.315914	0.270211	1.08884	0.817697	0.362769	0.0992469	0.68984	0.347655	0.907563	0.557608	0.678942	2.33175	1.9654	0.582422
Me1G_0037	0.320015	0.262972	0.498056	0.827552	0.567221	0.679444	0.351113	0.265032	0.475433	0.309056	0.116041	0.176614	0.559902	0.701157	1.13124
Me1G_0038	0.287232	0.367818	0.81716	2.74592	1.78869	2.61102	1.28159	1.23566	1.26163	39.2978	39.8976	36.0752	6.49288	7.25127	28.1931
Me1G_0039	4.76667	2.04623	3.42413	6.48609	6.58306	5.53577	1.87404	1.44474	1.52666	2.826	1.63242	4.39763	7.32514	6.08256	5.71195
Me1G_0040	228.048	171.21	185.106	192.909	189.649	190.566	189.824	179.146	212.297	165.842	169.213	171.178	366.381	374.882	275.076
Me1G_0041	0.219169	0.0318931	0.109117	0.573515	1.33916	0.421169	28.1547	34.2643	15.483	3.49834	3.15243	1.37085	0.869179	3.81717	1.41116
Me1G_0042	0.817347	0.499543	0.790604	10.0951	8.53787	7.02017	2.72021	2.90885	1.8848	192.638	239.437	181.794	42.0304	37.3219	73.3846
Me1G_0043	11.4014	4.89295	6.32231	6.37147	11.9045	20.1012	3.99308	6.10268	3.83727	134.338	140.531	129.995	77.4664	75.8765	114.124
Me1G_0044	9.73233	3.81234	14.929	42.8675	35.8777	39.6373	26.6664	28.7316	24.4068	42.5611	42.9684	46.2474	23.1578	25.5276	25.2347
Me1G_0045	0.646122	0.48056	0.939515	0.926781	0.64897	0.887733	0.656398	1.43191	1.20878	2.44463	2.26191	3.63721	0.759225	1.08942	0.667683
Me1G_0046	0.834772	1.18438	0.44529	9.72059	5.71195	6.8525	7.04092	6.24371	2.97914	1.99867	2.46572	1.46849	32.2776	34.2238	19.3718
Me1G_0047	87.1206	99.5528	98.7007	86.3007	94.6795	85.3942	121.84	104.53	115.058	85.4773	80.731	89.7523	97.1723	100.321	86.1462
Me1G_0048	0.0685209	0.0398841	0.15595	0.57377	0.183528	0.435096	0.225539	0.375167	0.476535	12.1246	10.5597	16.7147	4.52899	6.33326	9.21585
Me1G_0049	115.633	76.301	68.9687	197.119	269.572	198.201	665.774	576.883	776.255	56.4058	45.9657	59.9331	125.468	136.332	101.584
Me1G_0050	11.7356	17.6675	13.4874	6.84042	6.20987	6.98145	9.44982	8.28798	11.2414	8.91243	9.28865	8.45876	9.53792	9.30209	8.64803
Me1G_0051	0	0.0752531	0	0.180431	0.173139	0.0864143	0.0945654	0.101123	0.0946445	1.88673	1.06261	1.94075	0.68362	0.356703	0.924915
Me1G_0052	13.792	8.13023	10.7966	6.98822	18.2645	22.9879	10.3131	10.4099	16.2061	9.13433	7.40081	6.75841	28.9158	43.4458	6.41037
Me1G_0053	20.3861	19.0662	27.406	15.5255	16.1396	17.2512	12.1761	10.7401	12.1568	31.4206	30.9751	31.0596	54.2235	54.5473	41.158
Me1G_0054	23.4434	21.0188	23.0577	14.9506	14.7915	16.2851	18.4746	16.3277	20.2919	15.6614	16.2326	15.5771	23.0232	23.0235	19.8971
Me1G_0055	4.20359	8.66407	9.76324	21.7977	20.4461	18.0465	6.75935	6.29021	2.95118	247.595	280.874	221.917	62.7469	68.675	174.078
Me1G_0056	3.2849	3.13695	1.70845	7.52132	9.22794	6.53544	14.8106	21.8596	5.29797	4.86876	4.74593	4.43029	11.7041	7.54086	6.38919
Me1G_0057	4.68527	4.10346	4.65699	10.3489	9.55799	11.6707	10.2732	9.22719	11.0806	24.4595	27.9399	24.368	28.6358	27.0682	31.057
Me1G_0058	3.48178	3.81285	3.47531	7.92708	9.44421	8.46087	13.4676	11.1704	16.7405	6.96151	6.95222	6.79169	11.0386	13.5548	10.048
Me1G_0059	7.33978	6.89811	10.1146	9.36714	9.91931	8.53241	13.3236	12.4452	12.9063	58.7615	65.3874	52.528	19.2925	18.1147	45.2175
Me1G_0060	6.31182	10.1918	10.7608	16.1495	15.1838	15.7191	17.2873	17.4987	22.4187	26.8377	25.9709	23.6874	18.9435	20.3493	18.129
Me1G_0061	15.6398	7.87542	16.0906	14.3848	13.9201	11.4111	11.7229	10.1286	8.96957	31.2137	29.9887	33.7781	38.1509	39.8132	30.6586
Me1G_0062	3.64797	4.65046	4.1671	5.69124	4.94577	3.83826	0.563085	0.781146	0.304625	0.0759086	0.171007	0.104109	0.0825119	0.172214	0.148848
Me1G_0063	92.1404	202.758	198.974	33.9832	25.0191	34.4911	8.62353	9.71808	6.9046	13.8966	5.59043	11.5717	13.6669	13.3866	6.61777
Me1G_0064	7.10159	2.9598	7.97234	15.3587	14.1788	14.5255	14.1038	13.1948	14.3058	41.234	39.6584	38.3751	43.7661	44.1369	46.5215
Me1G_0065	1.91495	1.53185	3.38745	3.20254	3.55665	3.561	2.6527	2.88686	2.69016	1.91251	1.67065	2.91075	6.36391	3.96258	1.60723
Me1G_0066	12.4787	25.4017	26.5806	36.8535	38.1337	36.4703	23.155	21.1939	15.0614	9.09258	9.29762	9.41923	26.2159	23.2618	22.761
Me1G_0067	89.715	64.5601	91.2182	86.3784	93.5641	88.3898	82.5225	70.5645	85.5793	38.7806	40.3342	38.909	55.1976	48.1981	42.9313
Me1G_0068	23.8048	13.9973	22.4774	31.6839	33.7511	35.9852	39.7614	35.9355	48.2841	37.114	35.5855	35.2871	42.6013	44.6975	40.723
Me1G_0069	0.0629273	0	0.0716099	0.219555	0.189614	0.357517	0.207127	0.0984403	0.115167	0.153056	0.129302	0	0	0.217025	0.135056
Me1G_0070	1.29481	1.13901	1.68672	1.9565	1.75031	2.20593	2.05084	1.85039	2.06324	7.22805	6.02125	7.94648	11.7756	14.827	10.3218
Me1G_0071	18.23	22.8251	21.6098	13.0854	14.5275	13.486	17.1194	13.5907	15.0832	38.6824	42.6615	39.2554	40.4157	35.8894	46.2581
Me1G_0072	51.9563	53.5499	48.1537	44.7822	43.6276	45.4295	56.0212	47.9249	52.7555	21.1198	18.219	19.2001	29.7876	27.9221	24.4981
Me1G_0073	25.2746	18.2071	19.4594	29.1835	25.0546	33.3462	13.793	12.8525	11.3407	26.3635	27.5942	30.3378	75.3716	106.854	91.282
Me1G_0074	17.9952	17.2182	18.6489	19.5411	18.9003	20.3395	14.9817	14.4549	15.2902	18.4175	20.4131	17.9077	17.5071	15.8711	20.1932
Me1G_0075	1.19848	0.307765	1.35381	3.4805	2.92679	3.38097	4.6023	3.97025	3.7804	5.50855	6.5187	6.32768	5.38197	6.83215	5.29573
Me1G_0076	5.53083	4.93916	4.47203	4.66179	6.20819	7.39365	2.22504	2.82333	3.39896	6.72625	9.012	7.17372	20.7412	25.9819	40.6094
Me1G_0077	15.2784	11.5992	13.5308	12.4071	11.6504	12.2599	10.187	10.2499	11.6793	20.5493	20.5627	22.1669	27.6161	27.4905	19.8985
Me1G_0078	0.0736784	0.128658	0	0.0771196	0.370015	0.443222	0.485029	0.43222	0.485435	0.134404	0	0	0	0	0
Me1G_0079	2614.07	4575.36	2623.48	1609.78	1507.74	1473.6	2539	2288.58	2476.98	471.548	434.707	437.154	566.916	518.241	471.7
Me1G_0080	16.7424	15.4278	18.8137	20.3615	20.1811	20.3453	23.2907	20.4031	23.8107	32.992	33.3014	32.0762	34.879	35.2406	31.8147
Me1G_0081	5.94698	3.21535	6.67373	14.0577	13.4209	15.9852	9.73273	8.94795	11.0456	34.9853	36.3014	31.5396	33.218	35.0644	45.073
Me1G_0082	21.6382	9.08638	22.4252	41.6306	49.8836	49.4842	44.8816	42.1912	32.3599	42.104	41.0743	40.0225	43.3148	35.6073	39.1427
Me1G_0083	0.443538	1.10964	0.684305	0.43747	0.274149	0.265105	0.383696	0.390289	0.290354	0.544589	0.525794	0.640206	0.659616	0.653055	0.860401
Me1G_0084	200.105	242.703	291.112	198.247	203.267	215.91	133.97	114.895	200.95	314.995	281.358	319.607	325.02	307.15	189.678
Me1G_0085	8.21947	4.13112	8.43893	19.9052	17.5319	19.6291	15.8235	17.0275	15.1206	64.3746	65.7186	63.5143	82.9651	99.2579	87.8789
Me1G_0086	35.5357	40.6355	46.5399	24.7311	22.8658	24.7561	15.9917	15.852	18.7859	20.6661	21.6453	20.0445	17.0416	17.5332	17.0287
Me1G_0087	76.4349	62.1885	76.2026	54.1022	55.6735	55.2555	55.9132	48.7321	65.5843	58.4548	59.8134	59.9795	154.944	158.139	136.384
Me1G_0088	8.15177	8.7848	8.79862	4.0534	7.38847	6.89653	2.75496	3.40244	2.95144	0.225799	0.145338	0.431347	0.876578	1.24409	3.71923
Me1G_0089	7.92257	6.44348	9.17851	20.5921	20.1662	20.8423	20.037	20.6394	28.331	47.1008	49.9932	43.5987	35.9189	34.0744	67.1253
Me1G_0090	43.8935	34.1685	43.335	41.6223	43.4822	47.0835	46.7749	43.5265	47.0344	58.4187	55.6704	58.1545	58.3273	54.8174	53.1636
Me1G_0091	0.391987	0.18119	0.373914	1.01367	0.856908	0.728221	1.29024	0.649275	1.02546	0.441658	0.687002	0.432669	0.845851	0.978133	0.890782
Me1G_0092	0.808567	0.760272	1.91104	2.27859	1.81168	1.80842	2.04725	1.6784	1.02448	2.6096	2.30045	3.8514	1.47997	1.93057	0.53396
Me1G_0093	74.1328	94.6225	85.1999	67.0969	66.119	61.6743	94.9316	87.7031	90.9524	47.0777	43.7945	45.9508	47.9768	53.2005	39.4532
Me1G_0094	30.178	38.4399	30.9274	20.9879	16.5175	15.1862	14.0863	15.0292	12.6724	78.9975	86.7896	76.0079	32.7803	34.2086	59.8772
Me1G_0095	57.0174	52.474	50.8288	14.4489	10.3029	14.3599	4.25036	5.53735	2.21683	12.2425	11.9961	12.593	31.754	33.6456	37.2972
Me1G_0096	0.256242	0.298302	0.0850491	0.134105	0.157282	0.199818	0.15619	0.167021	0.234481	5.55731	6.14276	4.75477	2.31468	2.06204	4.03299
Me1G_0097	0.692294	0.551426	0.964036	4.22064	2.85457	4.60296	1.14602	1.51048	1.61377	34.8069	40.4045	35.302	11.295	9.60064	33.8871
Me1G_0098	13.16	8.77515	12.5493	17.9012	16.7874	20.2646	11.1734	10.6973	11.9876	15.0319	17.571	15.4415	26.2931	26.0139	28.0299
Me1G_0099	32.2403	14.5282	18.2974	5.55818	4.25691	6.34911	5.28337	6.63653	3.02418	42.989	34.6653	41.9299	38.4228	31.4292	12.494
Me1G_0100	122.07	50.672	56.0941	299.048	317.283	325.889	447.4	417.008	476.47	241.174	237.405	218.436	501.024	468.954	501.439
Me1G_0101	0.737619	0	0.629545	114.551	106.022	134.869	15.4193	9.83845	10.4444	339.295	408.747	304.573	118.087	101.783	248.713
Me1G_0102	0.194846	0	0.0554326	0.407893	0.195705	0.455825	0.427561	0.381009	0.0713198	0.355439	0.266912	0.243743	0.515145	0.134398	0.27879
Me1G_0103	8.63795	6.06941	9.3032	15.478	14.1089	13.898	21.2338	17.5666	23.9616	21.2725	23.3275	22.0359	24.795	31.1951	29.1769
Me1G_0104	1.21705	1.58097	2.30548	5.68591	3.96539	4.58326	4.1688	5.85098	5.11757	36.3346	39.0366	36.2608	16.0689	16.8305	30.644
Me1G_0105	5.73011	3.44613	5.09575	9.18535	8.91477	8.35641	13.0575	13.1402	16.1265	12.061	11.239	10.677	11.8389	13.3498	10.4491
Me1G_0106	2.69349	2.03581	2.5619	2.91747	2.11314	2.44523	2.10248	1.25778	2.47211	2.98231	4.02012	3.72146	1.00972	0.804152	1.89819
Me1G_0107	5.858	4.10414	6.27842	8.9187	8.6296	9.69622	12.9324	12.5879	18.5806	26.3852	28.0279	25.9947	17.2759	17.0735	20.0095
Me1G_0108	9.43566	5.78737	10.8554	11.8827	13.4085	13.1489	15.4678	13.1888	16.2209	28.1199	27.6976	27.521	28.0894	29.5564	29.3681
Me1G_0109	0.0175171	0.137649	0.0448515	0.0550056	0.12316	0.052688	0.172974	0.143865	0.0577061	1.37405	1.1518	1.34765	0.31261	0.108744	0.263169
Me1G_0110	2.4157	1.33316	1.34209	1.64593	1.35052	1.14245	1.37523	1.17648	1.22623	0.540449	0.608763	0.898027	22.188	20.6554	13.7931
Me1G_0111	0.757336	0.585667	0.720245	0.860654	0.586805	0.694225	0.641004	0.73623	0.356411	0.394725	0.71139	0.16241	5.49199	4.61189	3.29727
Me1G_0112	41.0778	26.1667	47.5814	58.8811	73.2985	45.2631	15.1821	20.1305	12.5415	27.0499	26.0398	25.9976	34.1598	35.0367	24.8108
Me1G_0113	9.13612	6.9085	8.28487	15.2834	9.42218	14.3124	9.30794	10.7191	11.0176	32.8859	27.3211	36.8887	35.4231	36.7977	33.6141
Me1G_0114	44.7083	31.0438	40.3468	40.7692	41.4453	40.665	49.0805	43.8104	47.4096	30.9623	34.101	36.7087	61.9765	60.9305	57.6913
Me1G_0115	35.5032	40.2458	49.2922	54.0392	51.0384	55.1436	59.8151	53.4152	58.8137	61.0709	61.147	66.2536	112	110.971	86.8366
Me1G_0116	57.1957	47.9	48.8155	138.813	140.562	153.109	175.211	148.547	210.151	99.4875	103.618	88.42	79.3514	79.1571	63.7386
Me1G_0117	1.14664	1.30794	1.81521	10.1629	16.8946	11.5519	21.4987	12.7696	30.4117	89.7745	105.967	86.6881	30.071	24.9519	57.872
Me1G_0118	64.3755	35.1099	60.6461	210.967	194.841	246.73	118.282	127.557	139.374	152.657	158.14	147.023	122.621	112.134	102.665
Me1G_0119	38.9321	46.8732	45.6695	25.7129	20.8941	20.5393	15.8012	24.4273	17.9964	21.3958	21.4988	29.3005	34.0662	48.0313	21.6629
Me1G_0120	26.4823	47.3018	38.9736	17.7576	17.4853	17.0687	17.9653	15.0845	14.9295	25.125	23.3209	21.6848	33.4644	30.6412	36.5381
Me1G_0121	13.3061	13.3057	14.7053	25.5935	23.1313	21.6645	41.9882	35.8265	31.5331	93.6693	97.9145	81.0927	48.3718	42.478	83.1111
Me1G_0122	26.7438	57.8995	43.4999	16.5359	15.5276	13.1993	12.092	14.7841	9.45865	1.71541	0.850186	1.27045	6.41434	5.21495	2.42187
Me1G_0123	0.2875	0.753057	0.0817922	3.10959	2.31014	2.78641	0.841169	0.562188	0.105234	16.7827	25.0085	16.364	21.2831	14.6747	19.334
Me1G_0124	2.96307	1.94031	3.47727	3.35991	2.97612	3.96104	0.812751	2.60734	0.949003	0	0	0.463332	0.73443	2.04381	0.529951
Me1G_0125	6.38823	4.5452	5.58763	13.2072	12.4127	13.6049	12.3884	12.8584	9.67515	20.7289	20.8601	22.4318	19.3868	23.3945	24.4191
Me1G_0126	0.500079	0.026462	0.452676	1.04687	1.21765	1.35221	0.897831	0.764518	0.83202	4.72709	4.1725	4.06624	3.0349	2.63405	2.43928
Me1G_0127	2.47695	1.90822	1.72024	9.70969	11.9515	12.417	7.9931	8.03454	9.81306	11.4734	13.0234	12.6676	12.8566	12.9646	9.74619
Me1G_0128	0.112792	0.0492397	0.0481328	0.11806	0.0566443	0.113085	0.123752	0.066167	0.185784	0.102877	0.115881	0	0.111827	0.233398	0
Me1G_0129	0	0	0	0.117576	0	0	0	0	0.123348	0	0.461626	0	1.55916	0.464884	0.482169
Me1G_0130	5.47608	4.76289	6.57188	9.70679	8.80877	8.81399	9.03535	8.51726	8.0983	14.8694	16.3178	14.7046	16.1837	20.5792	21.9523
Me1G_0131	22.3135	17.4067	23.3144	35.4214	38.8292	44.9674	41.2588	33.6091	45.7699	90.3842	92.7888	85.9816	57.6759	57.2667	72.4793
Me1G_0132	4.13003	3.55553	3.87	7.64825	8.99266	8.325	9.26871	8.87795	9.62532	10.4317	9.67323	10.8658	11.6255	13.3572	17.2011
Me1G_0133	46.7738	34.7796	41.6838	51.4194	66.1364	88.4013	31.4076	36.9468	18.9631	96.0478	75.0729	109.913	124.636	120.218	79.3446
Me1G_0134	0	0.0957219	0.280711	0.459016	0.33035	0.219838	0	0.257257	0.361163	0.399988	0	0	1.08696	0	0
Me1G_0135	4.32519	3.27555	4.85581	6.63664	6.35288	7.00982	4.43933	4.78356	3.84723	12.9521	13.6336	13.6429	23.5774	21.4288	18.0666
Me1G_0136	17.776	7.11033	11.9952	169.748	152.114	190.822	90.984	94.6222	94.2814	38.0979	33.917	43.3785	26.0453	28.0861	29.1304
Me1G_0137	0.484334	0.764431	0.779045	2.42754	1.73071	1.58752	0.950389	1.3332	0.705717	2.07289	2.00955	2.95366	1.77301	2.83322	1.41931
Me1G_0138	52.3196	64.0932	63.0125	68.9112	69.8382	67.6388	47.7079	42.816	56.2609	59.9029	61.5733	50.0103	58.025	54.3607	63.9254
Me1G_0139	46.117	50.3292	49.7231	23.8617	21.991	21.4478	17.71	14.9436	10.1349	34.4776	32.2191	41.0644	43.2315	36.351	28.9868
Me1G_0140	2145.58	3052.66	2274.82	1287	1003.81	1097.75	648.594	710.235	818.09	401.806	415.092	431.426	302.001	296.727	187.437
Me1G_0141	0.0274084	0.239305	0.0467851	0	0.0550583	0.0274797	0.0902154	0.192943	0.030097	0.0999969	0.0563184	0.0514299	0.0543478	0	0.176474
Me1G_0142	0.551317	0.48136	0.6722	2.47314	2.13588	0.789648	0.691306	0.646839	0.345942	1.43674	0.485503	0	0.937031	1.30381	0.169036
Me1G_0143	6.81602	5.44733	6.63302	8.30456	7.93274	7.64732	10.9604	10.0491	10.7913	17.6639	15.6728	17.3237	10.369	11.6417	9.8299
Me1G_0144	2.79493	3.30618	5.38645	3.68043	3.07892	3.25418	4.8471	4.23121	3.56411	62.9915	74.6589	66.6558	240.275	198.319	548.385
Me1G_0145	11.0579	7.17914	6.195	9.37816	15.1505	16.4878	10.8881	24.1511	13.388	11.2755	11.5356	10.8535	166.079	67.4722	210.308
Me1G_0146	0.713523	1.51296	1.01497	43.8151	39.5532	54.9822	48.351	25.553	27.3484	5.20645	6.35327	7.3957	15.2937	11.4603	19.2517
Me1G_0147	8.0066	9.03284	6.48798	16.3844	15.4513	16.9569	28.5748	28.9203	47.0718	19.9392	19.7792	20.51	16.3222	17.8711	20.1767
Me1G_0148	6.76447	5.78371	6.80538	9.9786	10.1562	8.69723	9.57529	9.27294	10.1221	18.19	17.4645	17.0994	15.5677	16.0284	16.5115
Me1G_0149	271.964	425.328	342.294	102.47	102.74	119.256	57.4022	64.492	101.432	148.2	150.753	161.535	75.5165	54.9924	97.0118
Me1G_0150	3.42942	3.50392	3.9026	4.12422	4.94287	3.23514	9.05534	7.03894	11.7515	0.251422	0.233225	0.273833	1.49507	2.11384	3.81066
Me1G_0151	1.5762	0.817115	2.48032	11.8237	7.84976	8.67521	2.522	5.75978	4.21886	12.1003	10.8971	11.7073	33.7286	43.3183	12.4744
Me1G_0152	11.4533	13.0726	13.2331	8.94363	10.7734	9.58232	13.9911	12.6303	18.0952	16.3213	16.8902	16.8374	34.1433	33.0245	18.0041
Me1G_0153	0.675756	0.600545	0.731232	0.846255	1.55139	1.73009	1.13862	1.01936	0.8348	6.6919	7.28982	6.06833	1.62708	1.67301	2.51217
Me1G_0154	7.19254	4.47126	7.31734	14.9365	13.7838	13.3408	14.0311	13.4682	12.8423	34.586	37.4799	37.0068	31.8899	28.606	35.6591
Me1G_0155	5.53345	3.66585	8.21294	13.2604	13.9799	14.3441	17.9472	14.223	25.8907	54.2339	54.8556	46.9518	45.2123	49.6431	67.5059
Me1G_0156	3.55337	2.32533	4.52219	4.73903	4.26594	3.59776	0.7459	1.0772	0.800396	2.90223	3.39869	2.93271	1.91783	2.14642	3.12875
Me1G_0157	10.7519	4.91055	9.69549	17.7668	17.405	21.3261	18.6012	17.002	22.3669	40.7431	40.2502	38.2967	40.5298	42.086	46.587
Me1G_0158	10.4475	10.0827	11.1857	19.4959	18.725	19.5063	21.1048	19.0917	22.8702	33.4833	35.7673	35.0138	44.0177	49.4395	40.6297
Me1G_0159	2.61918	1.29106	2.87988	6.71794	6.27266	6.60839	5.454	5.04782	6.13225	42.6139	51.4429	42.1219	22.8329	20.2797	28.6301
Me1G_0160	9.26895	5.34098	8.71921	6.38665	6.95506	4.99679	1.92491	2.33164	1.41506	0.424836	0.191414	0.116533	0.246289	0.0963826	0.499831
Me1G_0161	3.48637	3.48252	3.58075	6.24693	6.21706	6.62061	4.37624	4.76638	4.46101	11.5879	10.6849	11.8642	16.814	14.9788	15.7577
Me1G_0162	172.643	92.3404	67.1265	93.0816	84.2332	105.14	410.545	412.451	443.439	38.0423	37.0355	38.2929	26.8785	12.3295	84.0808
Me1G_0163	0.346941	0.151459	0.444163	0.544718	0.34847	0.69569	1.14197	1.01763	0.571461	0	0	0	0	0	0
Me1G_0164	113.731	94.339	107.206	164.67	172.645	132.151	118.663	132.83	108.667	109.293	91.482	114.167	163.248	153.475	170.488
Me1G_0165	1.23543	3.20604	1.9624	5.81912	4.58436	4.64495	8.50947	10.6698	12.6618	3.50573	3.73732	3.54171	4.15094	3.90572	2.57787
Me1G_0166	0.247666	0.0360399	0.0704595	0.820905	0.621893	0.662162	0.951066	0.968589	0.679901	3.53905	2.88377	3.48546	1.55513	2.47705	0.442956
Me1G_0167	333.856	383.861	332.791	289.103	318.041	324.767	445.685	407.06	401.578	116.883	110.99	116.149	166.61	180.792	152.462
Me1G_0168	1.69504	1.91049	2.44622	6.72588	5.20041	5.74726	3.09397	3.65203	2.26742	25.2991	25.3939	30.1293	34.9553	36.6378	28.806
Me1G_0169	1.92314	3.73136	4.21285	2.54976	2.8545	3.68491	2.53203	2.68255	2.41683	7.67908	9.52787	6.65594	1.27113	0.972776	1.83445
Me1G_0170	17.2126	20.9467	23.6628	7.1358	6.62529	7.91782	11.9336	8.01385	10.6006	12.0566	14.3024	13.5003	17.1557	14.2687	15.1064
Me1G_0171	117.411	134.109	151.918	106.433	104.132	107.545	108.073	99.5253	105.167	97.0222	94.3365	96.5634	143.238	139.453	116.404
Me1G_0172	0	0	0.0696207	0	0.245796	0.0817849	2.41648	0.669941	2.06021	0.744024	0	0.153065	0.161749	0	0.175073
Me1G_0173	0	0	0	0	0	0	0.501197	0.178651	0.334411	0.277769	0	0	0	0	0
Me1G_0174	55.0339	34.3598	49.1948	40.0548	38.916	39.1946	30.5484	34.7562	37.3231	85.7739	80.5951	82.0759	129.453	129.296	75.4651
Me1G_0175	0.952005	1.84712	1.29401	0.959563	0.885371	1.20194	1.39269	0.910108	1.51001	2.31554	2.39087	2.44799	11.1865	10.7254	5.52426
Me1G_0176	32.1379	29.4479	34.7679	56.9893	60.5756	60.1755	62.2317	55.1151	61.9647	66.7027	70.4272	67.3614	72.8442	78.3173	91.5756
Me1G_0177	2.35637	1.5701	0.952638	2.01209	1.74393	1.18126	1.97304	2.54638	2.11087	4.75098	5.86119	4.42157	4.67244	5.5176	6.12202
Me1G_0178	2.46504	1.97445	3.08262	8.25654	7.32005	7.03828	9.34844	8.28659	9.00319	9.01301	9.33746	9.23083	14.7912	16.8107	16.5157
Me1G_0179	0.0975386	0	0.249743	0.459424	0.244921	0.293378	1.33771	0.915506	0.910406	0.355861	0.400843	0.82361	0.483522	0.403671	1.0467
Me1G_0180	0.703669	0.773664	0.834125	0.204593	0.183237	0.222103	0.371727	0.519815	0.500821	0.950842	0.69617	0.684645	2.14463	1.8336	3.41201
Me1G_0181	2.12453	2.05548	2.68312	6.31066	6.74772	6.47655	5.68571	6.24841	4.87079	10.0817	8.55394	8.83502	17.6194	18.7138	10.1362
Me1G_0182	46.4685	75.4139	56.8504	41.6115	43.1122	38.7237	51.6462	42.3058	49.37	46.0995	52.8566	48.9763	22.4372	23.727	27.5234
Me1G_0183	153.413	94.6224	100.651	512.438	544.11	399.57	623.624	700.765	463.9	4.86471	2.28318	2.64099	28.349	74.8035	1.1129
Me1G_0184	0.806128	0	0.688017	0.53695	0.736073	1.02865	0.643247	1.46169	0.804731	2.13897	3.16226	2.33772	72.0763	60.507	38.5348
Me1G_0185	2.01866	2.28453	2.61726	3.49914	3.47397	3.53219	3.49858	3.51491	3.18383	7.31799	8.38831	7.63607	2.93198	2.31475	4.52568
Me1G_0186	27.0282	14.498	25.8172	53.3145	59.4589	69.0203	74.6307	60.5118	79.8997	112.953	115.72	119.115	128.689	137.567	113.184
Me1G_0187	0	0	0	0.0273745	0.0262683	0.0393317	0.143472	0.0767108	0.100515	1.57438	1.45095	1.00602	0.570445	0.216473	1.43132
Me1G_0188	12.4	7.49612	11.7451	14.6224	12.43	13.2562	12.192	11.2675	11.6904	36.2011	36.4675	35.7876	46.16	52.3843	43.434
Me1G_0189	17.8926	11.2435	15.9609	23.0931	23.4514	25.4353	23.8236	22.8247	26.002	31.0647	32.6133	30.334	24.1505	24.2145	30.5951
Me1G_0190	2.15351	0.85466	4.67851	2.86885	3.53946	2.94426	5.15517	5.97204	5.80441	0.357132	2.01137	1.10207	2.71739	2.83579	2.10088
Me1G_0191	1.2269	0.785115	1.28128	4.17166	3.62038	3.62916	1.6304	1.5557	1.03763	0.305829	0.187902	0.328884	1.10307	1.08806	2.28974
Me1G_0192	382.464	206.243	274.314	420.266	454.406	498.88	545.937	501.465	569.8	283.047	292.166	269.096	413.287	440.93	468.815
Me1G_0193	2.38334	0.312137	1.72902	3.36778	4.90737	4.77909	4.31465	2.65646	1.83199	10.8692	13.4674	12.5221	19.6125	11.8363	7.92853
Me1G_0194	1.75942	1.63339	1.29255	4.28928	3.57909	4.66679	5.25361	5.59179	6.65198	7.15037	5.8576	7.22971	8.30232	9.26317	6.73965
Me1G_0195	0	0.115739	0.0161625	0.0594648	0.0190206	0.0569594	0.0623322	0.0222182	0.0415895	0.0690904	0.116735	0.0355342	0.150201	0.117559	0.12193
Me1G_0196	4.38106	3.31202	5.33515	12.0234	6.06393	8.75816	8.08949	10.7504	10.5897	9.60009	9.66085	10.9276	17.4273	25.1517	10.8361
Me1G_0197	0.24363	0.531788	0.15595	1.4663	1.34587	1.22132	0.400957	0.857524	0.869468	4.3332	3.00365	3.65723	3.1401	0.630176	2.22226
Me1G_0198	0.0637404	0	0	0.200152	0.320106	0.575157	0.559475	0.37392	0.349965	1.27903	0.785838	0.358813	10.2376	13.9811	7.79768
Me1G_0199	2.24071	1.99318	2.41599	19.9099	18.6185	21.057	16.3075	14.9001	11.9478	18.8359	20.8849	14.9729	16.7138	18.7793	23.6987
Me1G_0200	0.852073	1.20892	0.818134	3.84619	4.17216	3.57735	14.2568	18.8069	7.66069	0.582883	0.109427	0.499642	1.26718	1.10199	0.457186
Me1G_0201	6.14776	4.09701	5.68492	17.0295	19.7333	20.0065	18.4955	15.2905	15.4173	19.026	20.2232	18.2403	18.9422	19.2077	23.706
Me1G_0202	34.0855	25.7591	30.2478	49.2756	55.9166	54.338	82.797	70.273	78.2861	61.7428	58.9023	58.3509	66.7451	72.402	71.6159
Me1G_0203	6.41069	6.77961	8.73376	16.6095	17.7757	17.1525	17.7459	15.8116	18.5343	36.2686	40.9541	35.729	27.5565	28.4747	43.3625
Me1G_0204	0	0	0.0985642	0	0.115994	0.115785	0	0	0.126813	0	0	0.216699	0	0.238971	0.247856
Me1G_0205	4.99219	3.33786	5.83102	6.4792	6.33827	7.00498	5.23835	5.46712	5.55113	20.5452	20.3745	20.4343	28.8105	31.0502	26.7429
Me1G_0206	0.242756	0.0454184	0.17759	0.508189	0.505069	0.330313	0.171223	0.244129	0.456976	0.189787	0.0356295	0.0650736	0	0.251167	0.22329
Me1G_0207	0.38554	0	0.209396	1.17395	2.60506	2.74095	1.5382	0.657947	1.65495	1.08692	0.720184	0.328835	0.347492	0.507686	0.22567
Me1G_0208	0.169441	0.484168	0.236643	0.338586	0.417733	0.324321	1.18304	0.343379	0.845737	0.337194	0.126606	0.057808	0.213807	0.318747	0.429779
Me1G_0209	4.83612	3.15967	4.63296	9.18276	9.29632	8.64194	10.5279	11.0521	13.0294	6.72158	7.32334	7.2021	8.17609	8.98618	10.9914
Me1G_0210	10.3337	15.3561	12.3242	8.68534	9.38259	8.3194	9.27308	8.25006	9.88202	8.48912	6.74977	9.27792	14.011	15.2941	9.65722
Me1G_0211	55.6622	78.7342	80.2482	55.3981	52.4724	51.7924	44.9357	43.6044	45.9278	64.4954	59.8224	63.4807	35.9995	37.0963	42.1457
Me1G_0212	2.64905	3.97151	2.93027	7.36974	6.10916	7.0767	6.53956	5.21412	4.05716	24.2892	23.277	26.5216	24.3632	22.0708	20.4602
Me1G_0213	2.00173	0.672204	2.45315	21.1672	19.2292	20.8928	7.71505	4.27558	7.10153	78.3683	72.8764	60.1941	52.923	38.8726	125.691
Me1G_0214	8.57984	12.2523	12.922	4.35392	4.15928	4.05852	3.57349	3.77763	2.79988	15.0742	15.5647	17.0773	27.8997	29.5197	12.4426
Me1G_0215	16.2433	15.1843	17.5147	13.9438	14.0441	10.9849	6.48757	6.81503	4.04857	6.40843	5.93201	5.87397	12.1386	14.035	7.61435
Me1G_0216	0.124207	0.195203	0.0848069	0.0780049	0.0998036	0.174343	0.218043	0.116582	0.0272782	3.80653	3.62411	4.28841	76.9408	75.2555	62.219
Me1G_0217	62.4792	54.669	61.417	140.492	135.792	123.226	186.299	184.418	193.692	120.676	115.671	140.199	134.655	135.268	98.4983
Me1G_0218	15.4939	8.09724	14.0094	16.4511	19.2601	18.2188	18.5756	16.1986	45.0535	26.5087	26.3634	24.4676	55.3341	56.8505	72.3734
Me1G_0219	1.47887	0.640441	1.38336	3.65314	3.54116	4.22279	2.59613	2.37361	2.26052	8.7839	9.11628	9.16858	4.90303	6.21834	12.0612
Me1G_0220	23.4191	16.8804	23.4747	30.2994	31.1495	39.2401	36.976	41.7318	27.9011	117.663	135.002	103.392	61.5855	86.1737	29.8578
Me1G_0221	0	0.268546	0.0875034	0	0.102977	0.102792	0.337464	0	0.337746	0.187027	5.89868	4.61714	339.504	383.362	325.002
Me1G_0222	0.987769	0.536105	0.22785	0.307377	0.321769	0.374724	3.01694	1.40949	1.20192	0.535698	0.548556	0.651222	3.22911	2.32019	4.06806
Me1G_0223	12.4885	10.2283	11.6963	17.1205	17.4277	10.9697	22.4326	17.8939	16.6261	16.1285	9.76488	15.5534	36.1588	31.1022	31.3099
Me1G_0224	3.33026	1.23512	3.67238	6.23126	7.51871	5.90962	5.91735	4.80629	3.65694	4.67727	3.57289	3.98167	19.051	15.917	8.28604
Me1G_0225	0.481452	0.0900771	0.454937	1.29584	1.13985	1.15505	1.58471	1.06922	1.35946	10.4451	10.0341	10.2924	9.23981	8.7173	7.30694
Me1G_0226	4.71783	3.59077	5.58792	14.2531	10.1818	11.8184	10.4884	10.5864	7.0535	46.9457	46.8598	54.8453	62.6209	63.4993	41.3288
Me1G_0227	8.74339	6.02129	8.93665	11.0433	9.91637	11.2175	6.61891	6.12691	7.10595	124.568	147.549	108.561	36.1763	29.7236	81.0502
Me1G_0228	0.118651	0	0.0506333	0.931444	0.417108	0.65428	0.455633	0.278417	0.13029	7.90019	10.9711	7.34712	1.05872	1.10485	2.54652
Me1G_0229	2.41731	0.175881	2.67269	7.07308	5.16861	5.72852	3.17462	2.75019	3.09684	30.9344	27.2435	32.2668	38.9634	38.88	23.7395
Me1G_0230	12.031	8.69567	13.3283	17.4299	18.9663	23.4856	6.81861	4.58053	5.77442	31.6851	23.5751	26.7615	21.0124	29.3471	17.1002
Me1G_0231	93.5584	121.54	93.5258	117.939	136.411	113.722	158.117	148.999	157.923	48.5061	43.2024	50.6868	70.7968	70.0321	61.9
Me1G_0232	0	0.0769194	0.0501269	4.33401	10.3234	6.88956	21.7806	15.3321	29.0543	0.160709	0.181023	0.110207	2.67857	1.39764	0.252105
Me1G_0233	20.7649	17.4561	22.1561	23.9038	25.8784	27.4216	38.0882	32.9867	46.3901	20.944	21.148	23.5662	35.7692	37.2989	30.5963
Me1G_0234	26.5842	29.3162	34.0231	37.759	36.1077	37.733	30.1472	27.7108	29.3154	44.6228	42.0271	46.6032	63.868	69.5318	53.2503
Me1G_0235	13.5339	26.0021	22.7478	27.2797	27.0589	25.1702	20.5051	17.4143	18.1914	35.3735	33.1876	32.0139	38.0076	36.4932	42.3373
Me1G_0236	49.0585	55.5185	46.2089	17.2865	16.0793	15.5233	10.9404	11.9504	10.5646	20.6768	21.3295	23.169	24.2518	27.2026	30.5966
Me1G_0237	17.8329	17.2609	21.3494	38.2607	44.4546	42.4736	27.3125	23.7155	23.8354	43.718	44.0212	37.9289	53.6011	62.7826	65.7231
Me1G_0238	0.974899	0.447996	1.17145	2.02744	1.95839	1.96774	1.98446	1.52007	1.71848	5.80325	4.63902	4.98252	8.2412	8.70645	6.63497
Me1G_0239	38.3999	44.5895	39.3034	49.5956	59.8767	55.5512	123.364	100.893	135.454	18.2531	18.057	15.8801	24.8012	22.2516	24.334
Me1G_0240	1.52881	1.11836	1.72799	1.3263	1.45254	1.28423	1.76804	1.82601	2.16275	8.03995	6.31105	6.33182	4.36967	4.24656	3.72457
Me1G_0241	20.1637	6.57698	13.7913	19.5556	15.5413	24.8593	13.6075	12.6856	19.6863	92.5823	103.468	88.0909	77.8368	77.9585	88.5995
Me1G_0242	75.7059	67.4783	84.5081	93.9063	93.609	92.6832	86.0245	80.9366	88.705	168.609	181.99	167.333	152.686	154.395	176.416
Me1G_0243	8.70535	3.53377	8.24194	30.1006	29.469	33.9866	25.2884	23.843	24.5454	16.3207	16.6329	13.537	20.8943	21.3639	21.5487
Me1G_0244	31.1217	11.1933	24.5496	49.2948	54.1999	64.2376	67.4514	57.0184	73.1065	57.5789	54.9861	80.2969	59.0813	54.8253	42.3158
Me1G_0245	4.50137	4.13174	4.25558	4.01091	6.05147	5.48515	7.2689	9.28965	6.59057	74.7871	66.548	56.3101	27.3723	19.4891	15.6557
Me1G_0246	18.1333	9.0308	20.991	47.7505	36.9236	53.993	36.8179	43.1615	39.1375	1028.15	1080.86	943.239	533.611	417.389	447.447
Me1G_0247	4.45526	2.45409	4.60452	8.71193	8.25032	11.3901	9.10439	8.60368	11.2495	24.7798	26.1363	24.2613	27.002	27.0673	28.3258
Me1G_0248	296.711	433.365	427.121	246.412	206.269	262.56	169.263	160.372	149.396	171.618	154.694	213.202	418.137	481.583	459.674
Me1G_0249	23.7185	25.6149	32.4979	25.2997	23.1916	26.7854	17.0994	15.38	16.7012	62.8733	67.5442	73.2753	193.916	153.856	151.893
Me1G_0250	0.462486	0.0425053	0.249299	0.382173	0.317832	0.414881	0.347188	0.485499	0.534582	0.444036	0.500163	0.502423	4.24743	2.66957	3.23901
Me1G_0251	0.894024	0.593681	1.04246	2.12198	1.77063	1.8432	2.76311	3.14677	3.06961	18.1694	20.8024	19.3984	9.48798	11.3084	12.6477
Me1G_0252	0.0535319	0.233696	0.0456886	0	0.0537679	0	0.29367	0.502456	0.117566	0.0976532	0	0.100449	0.106148	0	0.114892
Me1G_0253	1.22626	0.944018	1.19289	3.64357	2.74144	3.47683	3.50098	5.30624	5.25587	6.95136	7.96549	7.24933	7.47762	10.3409	6.65031
Me1G_0254	0.113154	0.230523	0.257533	0.710632	0.644031	0.794139	0.537982	1.06207	0.621267	2.20177	2.63508	3.25565	12.7144	20.2148	28.4948
Me1G_0255	0.345135	0.0241073	0.377046	1.01151	0.748778	0.830482	0.408968	0.55071	0.636705	3.22354	1.19142	3.57488	5.44756	5.11356	3.14074
Me1G_0256	0.453031	0	0.0966635	0.237095	0.227514	0	0.621318	0.265762	0.248735	0.206605	0.232721	0	0.449156	0	0
Me1G_0257	5.18852	7.01441	6.10354	6.70495	6.67852	6.86485	8.48065	7.37282	8.95557	9.57594	7.22217	6.59528	11.1029	12.1534	10.6459
Me1G_0258	27.6349	52.4097	35.4755	21.4571	21.045	18.282	12.3021	12.8894	11.6906	17.768	12.3342	16.364	24.2544	20.6239	16.2861
Me1G_0259	2.69201	2.32341	3.75889	7.24949	7.87336	6.86132	6.34292	4.81631	6.38786	10.8658	10.6074	10.4898	12.3326	12.7525	12.7175
Me1G_0260	2.14271	1.19806	2.74765	5.28104	3.31834	3.9156	5.18825	4.5697	5.27373	8.02928	6.18128	6.25873	13.416	44.7975	12.1198
Me1G_0261	0.60638	0.304425	0.78924	2.25319	1.84238	2.06706	1.81296	1.7786	1.28178	3.51206	2.71001	3.2997	14.0679	13.8025	7.54829
Me1G_0262	5.28617	2.52728	4.97335	13.8972	14.6511	15.3289	15.5357	14.2525	17.0077	21.9176	24.9416	20.4972	19.6089	21.6808	29.6364
Me1G_0263	71.6779	51.1811	65.4931	436.823	593.858	543.336	862.281	791.049	795.797	102.484	112.489	111.544	63.2398	55.528	67.3711
Me1G_0264	28.5383	26.9332	31.0579	24.6266	25.592	27.6166	25.8906	23.0955	26.582	38.9613	39.8216	36.1688	35.1452	34.1521	54.0867
Me1G_0265	1017.92	1222.14	1389.72	426.001	282.447	474.734	261.159	269.412	155.352	8.68029	6.48108	13.1636	285.596	252.689	109.421
Me1G_0266	27.3257	19.6655	29.06	24.9051	24.0232	23.6694	28.6555	24.2451	21.6712	20.233	22.2175	20.8704	35.6312	33.9782	24.9351
Me1G_0267	0	0	0	0.0825964	0.237776	0.0791163	0.0865791	1.01841	0.0866515	0	0.162145	0	0	0	0
Me1G_0268	0	0	0	0	0	0	0.13669	0.146169	0	0	0.511985	0.467544	0.494071	0	0
Me1G_0269	1.50352	0.896675	1.87225	3.37107	2.92126	3.1549	2.01921	2.1014	1.56981	11.6603	11.3447	12.765	40.9889	41.1428	34.8786
Me1G_0270	0.675083	0	1.03711	0.635951	0.745864	0.270736	0.222205	0.475229	0.0741304	0.246298	0.138715	0.380024	0.267723	0	0
Me1G_0271	0.207639	0.604305	1.71309	0.362228	0.973253	0.832719	1.13908	0.568435	0.456014	0.757552	0.284436	0.519494	0.137242	0	0.742735
Me1G_0272	0.0475839	0.290822	0.162448	0	0	0	0.104416	0	0.0522517	0.173606	0.19555	0.089288	0.0943539	0.0984649	0.102126
Me1G_0273	0	0.925147	0.0904352	0.110909	0.319281	0.106236	0.348771	0	0	0.193293	0	0.397654	0	0	0
Me1G_0274	7.11357	7.36282	6.46694	8.37888	7.03748	7.72197	7.84397	9.14094	6.93039	27.1891	25.2773	26.3617	34.7157	39.6224	44.348
Me1G_0275	3.70814	2.0644	5.61289	21.4217	19.2842	21.9959	12.1487	12.6274	10.8394	132.46	125.522	123.645	48.293	45.3709	69.2696
Me1G_0276	1.78337	1.65843	1.99942	3.0927	2.58616	3.02588	2.33875	2.85997	2.29435	9.18221	8.41306	10.5143	22.0335	20.9409	17.824
Me1G_0277	7.8679	5.22471	7.79602	21.7732	20.4004	20.8558	24.0042	26.1703	22.2511	36.3004	34.1228	35.2008	31.0768	35.936	35.0637
Me1G_0278	210.652	222.576	217.498	270.872	298.487	176.008	35.1907	61.8262	21.2477	0.640322	0.180315	0.164663	0.174006	0.998731	0.753357
Me1G_0279	18.1057	29.7677	30.7637	52.994	47.7937	48.3997	36.1018	31.7943	28.2159	30.6848	31.728	30.1347	34.2033	33.4781	34.5697
Me1G_0280	1.62207	0.664412	0.931487	1.3939	1.25712	1.31509	1.42815	2.23205	2.55084	1.3699	1.48134	1.69095	12.945	14.2756	16.0958
Me1G_0281	0.318702	1.29855	0.997357	1.55674	2.56085	2.66277	1.39869	0.997121	1.51651	3.29447	2.18288	3.18945	3.37041	1.31897	2.05202
Me1G_0282	0.444371	0.0574791	0.407356	0.87857	0.562044	0.907558	0.632013	0.849629	0.813268	1.9515	1.52181	2.16178	0.946409	0.851418	1.97809
Me1G_0283	7.80908	9.50033	10.5242	14.9803	14.721	14.5075	16.9941	16.741	17.8753	22.7559	24.5115	22.2761	21.3198	19.5753	22.5214
Me1G_0284	7.69668	2.61665	5.62724	2.08177	10.6176	15.8978	1.33021	3.94772	2.19893	1.44131	1.34358	0.920216	0.486213	0.986607	0.409316
Me1G_0285	12.1163	14.2474	17.117	14.4721	13.2248	10.2131	1.20609	2.00624	1.07298	0.133686	0.0501946	0.0916753	0	0	0.0524283
Me1G_0286	146.53	154.826	129.685	288.186	314.611	284.61	405.581	357.526	589.865	292.502	310.251	284.376	257.952	216.198	219.273
Me1G_0287	1.35525	1.16601	1.52817	3.68615	3.69617	3.61019	4.26548	4.38718	4.51889	11.1702	13.3749	12.7152	13.005	14.4314	13.8215
Me1G_0288	2.41114	0.931922	1.74253	3.23419	3.55156	4.08025	4.26995	3.56422	5.27127	12.686	14.5538	12.2327	9.92566	9.41236	13.3512
Me1G_0289	1.68722	1.29068	1.94204	6.05958	6.65426	6.78975	7.90574	6.42901	6.85	12.9467	15.5374	11.9813	16.8507	16.4158	16.4614
Me1G_0290	279.241	287.757	338.614	477.773	535.344	308.015	56.8803	103.539	31.8333	0	0.309442	0	0.298614	0.389532	0.161606
Me1G_0291	65.3914	87.8752	88.166	90.8787	81.8726	74.3435	79.7944	81.9237	67.4176	76.3958	64.6236	79.9183	103.286	105.691	73.3153
Me1G_0292	0.262868	0.504927	0.448706	2.47631	2.85148	1.58132	5.42215	3.08413	2.82881	0.287715	0.540138	0.493253	0.833982	1.52306	0.789844
Me1G_0293	3.99109	3.63453	5.67721	3.14435	3.70695	3.22701	1.83633	2.26577	2.63898	32.88	31.8334	31.8081	8.0841	5.77222	16.2105
Me1G_0294	2.59658	0.598262	2.84712	5.36022	4.47349	5.44171	4.98559	4.44277	6.47481	22.8282	25.0839	21.8577	35.2188	33.1713	34.095
Me1G_0295	8.91496	8.03199	12.3196	25.508	26.7788	25.7413	22.2052	18.8194	23.6931	31.305	31.1722	27.619	29.584	28.3464	34.426
Me1G_0296	7.19678	4.00011	6.91012	5.6788	5.98028	5.97884	7.24491	5.76696	8.98224	13.0776	12.3486	13.3998	9.01097	9.19249	12.301
Me1G_0297	0.1461	0.204098	0.324204	1.74333	2.23051	2.34369	1.25032	0.719936	1.25137	24.0398	20.2938	16.9422	1.50644	0.906969	3.38649
Me1G_0298	12.8012	6.66925	10.7929	29.2153	23.8863	24.6895	32.1954	31.5102	27.1628	39.109	39.9232	43.4786	44.4924	47.7865	42.7721
Me1G_0299	0.114839	0	0	0.120203	0.115346	0	0.251998	0.40421	0.378314	0.418981	0	0	0	0.237636	0.246472
Me1G_0300	0.190336	0.0474811	0.139241	0.199226	0.081932	0.136308	0.0298331	0.319019	0.0597162	0.248008	0.0558714	0.0510217	0.215666	0.337594	0.291789
Me1G_0301	16.5539	9.89648	21.3976	60.3933	40.4897	54.5422	30.0718	32.6455	38.887	246.137	263.367	244.592	107.934	104.752	253.578
Me1G_0302	53.1607	79.2495	75.4693	56.3237	51.6273	51.5211	52.9054	54.0012	44.863	35.1652	38.2194	34.2414	33.0972	34.2592	39.1938
Me1G_0303	15.359	14.5163	17.9417	41.1653	46.2801	41.0641	49.4483	40.8032	45.8553	15.0939	14.239	15.1864	26.6612	22.2583	31.3546
Me1G_0304	26.7523	33.6336	27.1351	26.4881	25.2563	24.0431	18.4001	18.0972	18.1949	40.1917	35.6976	39.0435	56.8701	67.7431	59.3993
Me1G_0305	3.30213	2.54787	3.64056	5.47317	5.76387	5.43155	4.72601	3.97255	4.70696	5.41247	5.78103	5.08273	6.11863	5.5329	6.50277
Me1G_0306	37.1137	39.3144	35.4681	44.1372	40.2478	40.5793	63.4189	58.7104	42.8279	15.8303	15.606	16.7004	12.1415	11.665	12.7543
Me1G_0307	4.30372	5.46138	5.65802	11.2198	9.07495	9.75549	10.705	10.2242	7.27963	13.3611	13.512	10.5836	15.5305	18.0878	15.9492
Me1G_0308	80.4096	75.9332	81.674	130.569	137.646	136.635	145.797	158.931	114.407	59.1862	55.476	62.0895	72.9283	64.4718	51.4087
Me1G_0309	2.35101	0.421064	2.21235	19.8758	15.9847	15.4725	38.0307	45.4774	23.1023	0.879738	1.36254	1.4705	0.7172	0.124741	1.16442
Me1G_0310	17.0789	9.17119	14.9343	21.5918	18.4565	24.2275	13.7809	16.1657	15.0437	20.7862	19.5652	19.9067	21.3998	21.7901	17.906
Me1G_0311	26.3542	13.7534	25.2948	16.6141	12.1915	15.0686	5.08907	5.22996	3.83653	0.219773	0.123777	0.226065	0.716675	0.311625	0.452497
Me1G_0312	0.103689	0.588454	0.265489	0.108531	0.781092	0.415835	0.0568823	0.121654	0.0569299	0	0	0	0.308405	0.107281	0.445079
Me1G_0313	7.69525	6.34588	7.92531	12.0473	12.2113	15.4084	16.7003	12.8819	16.3827	10.7869	11.076	9.92118	4.45354	4.86092	7.77585
Me1G_0314	26.1138	28.5648	27.0703	18.7772	18.1856	17.6338	20.961	20.7872	23.2124	13.8997	13.7566	14.5406	21.7098	22.5792	17.1076
Me1G_0315	0.3723	0.139311	0.453931	0.361853	0.721171	0.453256	1.31297	0.780009	1.19726	0.194043	0.109285	0.0498996	0.0527307	0.0550283	0.171223
Me1G_0316	5.56824	3.59729	4.50869	45.1605	46.7841	60.0878	78.0265	60.3605	93.0308	19.7943	21.514	17.3247	15.7732	14.8847	22.3547
Me1G_0317	4.08591	2.19163	2.3789	34.7362	33.1336	40.6956	34.5606	23.6998	38.3023	12.8993	12.2518	10.49	6.84582	7.29156	11.7774
Me1G_0318	10.578	8.7068	13.7336	13.0252	10.5395	11.3952	7.36507	7.59148	6.77248	32.5366	33.5371	36.4011	82.2425	80.6608	68.9928
Me1G_0319	8.14906	4.77897	4.9402	14.2039	13.2962	12.8866	25.4414	24.8667	16.4183	5.16785	5.64142	6.52991	46.3609	51.7462	21.0553
Me1G_0320	56.9692	83.7775	69.1367	71.596	76.582	65.654	106.957	98.6602	122.856	59.4659	52.6818	64.0854	93.0932	93.784	64.1116
Me1G_0321	0	0.0210101	0.0205378	0.201499	0.749257	1.39932	0.95047	1.21401	1.73077	0.263381	0.0988909	0.158037	0.0477154	0.0497944	0.0774687
Me1G_0322	9.57542	19.051	20.3372	16.479	16.1054	15.7563	24.4697	25.4254	28.8083	15.1109	13.4767	17.275	15.3839	18.2574	15.8436
Me1G_0323	8.06128	4.55964	8.13654	18.0862	14.9263	17.8513	25.611	22.5347	29.2887	21.4188	21.1014	21.5716	20.2241	23.7162	25.0493
Me1G_0324	4.57373	4.83954	6.28349	5.51701	5.29407	4.90953	5.03684	4.52833	4.72365	13.8333	12.6821	12.8894	10.3504	10.4847	11.9328
Me1G_0325	8.16158	4.82758	8.27553	10.2634	11.9904	12.5854	16.2572	12.5765	17.4636	24.1674	26.4546	23.4896	26.0418	26.4153	28.261
Me1G_0326	0.209855	0.308153	0.219814	0.838689	0.479045	0.468622	0.324441	0.537196	0.324712	10.7885	12.9754	11.9208	1.6834	1.32249	3.09136
Me1G_0327	65.9891	65.5158	73.9846	67.8972	70.9648	44.5673	4.75407	14.384	4.95396	0.278975	0	0.0478269	0	0.105485	0.0547036
Me1G_0328	41.2133	21.9069	33.2828	62.0177	80.209	53.8987	88.6123	75.3092	69.8205	49.0794	62.1159	47.4592	41.3603	34.1963	44.2266
Me1G_0329	3.32626	0.60407	2.89568	6.058	6.76201	6.20295	5.40125	4.07428	4.4561	12.4996	14.271	12.9324	18.9162	22.2458	26.7566
Me1G_0330	1.45883	1.65004	2.09401	3.33157	1.66507	1.96126	2.98293	4.39568	3.53154	1.45157	0.681271	1.80419	19.46	82.6038	13.3067
Me1G_0331	0.107765	0.0470455	0.045988	0	0	0	0.295594	0	0	0.0982931	0.221435	0	0.213687	0.111499	0.115645
Me1G_0332	2.46143	3.86256	4.05963	3.09863	5.37887	5.36922	2.33567	5.81483	4.56568	2.97321	3.00729	2.62143	7.32113	7.64011	8.42391
Me1G_0333	35.7329	36.8006	39.4276	39.8815	38.6168	28.7003	36.7685	41.924	46.1752	227.244	236.699	230.138	102.856	101.721	126.476
Me1G_0334	1.01939	1.33119	1.2937	2.46803	2.671	2.17741	2.04239	1.86162	1.60608	4.88342	7.19462	5.37252	2.10923	2.2745	10.3685
Me1G_0335	0.175695	0	0.224928	0.459751	0.352938	0.352304	0.48192	0.515339	0.482323	0.320503	0.180508	0.164839	0.348383	0.363563	2.26248
Me1G_0336	0.322451	0	0.894422	1.18129	1.21452	0.969873	0.796018	0.567479	0.177041	0.588217	0.165642	0.756322	0.799233	0.500434	0.346027
Me1G_0337	2.71239	9.6325	12.3812	7.43263	9.85662	7.91392	7.62384	4.25504	6.15772	6.39343	7.89042	5.03243	5.07622	4.28837	9.09187
Me1G_0338	0.468378	0.963174	2.1776	1.19338	1.26896	1.22961	0.912838	0.701374	1.00158	2.40586	2.3174	2.34753	1.71084	1.73438	2.81734
Me1G_0339	50.8497	46.0392	50.6326	208.746	214.852	227.741	185.773	165.984	180.101	269.681	297.895	274.937	394.686	426.115	917.642
Me1G_0340	0.258195	0.138727	0.237316	0.540508	0.398973	0.199129	0.501197	0.349534	0.479807	13.9126	16.569	18.5222	14.8078	14.0968	4.43316
Me1G_0341	0.0878473	0	0	0.0919502	0	0	0.289152	0.103068	0	0.160251	0	0.164839	0.174192	0.181781	0
Me1G_0342	0.31788	0.616765	0.422031	0.369697	0.74499	0.318708	3.25519	3.97821	3.87847	0.386586	0.435451	0.198827	0.140072	0.292349	0.379024
Me1G_0343	0.800757	0.275979	0.899253	2.43727	1.29109	2.09162	0.971052	1.31035	1.20326	5.82376	4.71966	5.75324	33.0934	39.5499	18.9951
Me1G_0344	0	0	0	0	0.176469	0	0	0	0	0	0	0	0	0.363563	0
Me1G_0345	0.0621661	0	0.176859	0.238589	0.145694	0.353192	0.181886	0.170187	0.136529	0.30241	0.170318	0.427718	0.205448	0.600318	0.0444742
Me1G_0346	2.91222	2.45501	3.17119	17.3014	22.1296	19.3311	32.9879	29.8086	25.8699	39.459	37.596	31.5438	21.9834	9.06012	12.8023
Me1G_0347	19.6048	10.2358	18.9694	99.3135	112.9	104.075	110.701	92.659	92.8143	95.0407	86.4327	80.4125	47.9519	44.6544	39.7644
Me1G_0348	66.6361	59.0925	79.3403	66.9699	55.4054	64.6207	34.6386	38.8466	33.7276	146.041	148.542	173.712	216.675	203.608	100.996
Me1G_0349	0	0	0	0	0	0	0.159956	0	0	0	0	0.136782	0.144542	0	0.469345
Me1G_0350	0.0143951	0.0125685	0	0.0150675	0.0722929	0.0144326	0.047382	0.0506678	0.110651	0.210077	0.029579	0.108046	0.0856321	0.0297877	0.216267
Me1G_0351	8.63127	3.96706	6.85675	8.55717	8.27454	9.64681	8.33156	6.06866	8.63201	13.0493	13.5035	14.2784	17.1149	17.5353	15.3191
Me1G_0352	2.68903	2.12165	2.89512	7.94033	8.22653	9.52268	10.9623	9.36349	9.64403	22.7716	28.5647	22.081	23.9209	28.8939	22.2114
Me1G_0353	3.31011	1.57768	3.48022	16.6708	13.6843	15.8562	9.35138	10.7128	8.46367	31.0959	34.1722	30.9059	32.7863	35.3729	24.1956
Me1G_0354	6.122	2.29894	4.63658	7.74552	7.64146	10.5954	6.82126	5.99024	8.51086	26.1738	29.0914	26.6443	41.6035	40.243	39.2518
Me1G_0355	0.396265	1.21094	0.507309	0.93324	0.729688	0.794595	1.30432	0.348692	1.05158	0.66263	0.135707	0.433746	0.327397	0.751655	0.496111
Me1G_0356	0.304373	0.338229	0.557341	1.28015	1.32291	1.41486	1.07472	0.960949	1.33085	6.61239	6.6636	6.50056	4.66371	3.97369	8.13599
Me1G_0357	5.42296	6.41428	6.19099	22.8505	20.8796	25.1872	7.90783	7.88521	7.48182	42.6988	49.2389	46.5739	52.9386	57.1154	76.8467
Me1G_0358	35.7823	31.8537	42.7736	85.4875	90.8632	93.8087	84.2274	77.1872	91.107	96.3426	109.524	96.1521	143.337	135.916	111.982
Me1G_0359	1.63444	1.6283	2.64686	4.73755	3.72527	4.2228	3.63253	2.97478	2.94527	14.2962	17.6533	15.4919	25.6781	24.8023	24.5102
Me1G_0360	54.5873	53.4871	59.185	93.0015	93.5905	97.4229	122.344	109.968	118.142	50.6085	51.1084	51.6634	53.461	49.8758	55.0604
Me1G_0361	2.30489	2.52118	3.54757	8.86406	8.87002	12.5541	10.428	9.51042	9.04331	56.762	62.846	47.769	28.9627	29.3404	31.265
Me1G_0362	3.43935	2.14133	3.8272	6.44807	7.05477	7.52225	6.95006	6.73393	8.27055	13.3953	15.0587	12.921	17.1935	16.9667	15.9624
Me1G_0363	8.18942	4.59831	9.57824	21.9637	18.1404	19.9601	18.031	16.6286	14.9576	73.1869	63.1174	74.5578	38.4918	35.3761	41.2482
Me1G_0364	2.34895	2.47772	2.33044	3.05772	2.39523	2.34311	1.97542	2.04246	1.85924	4.56772	4.41008	4.20627	3.35733	3.30623	4.27365
Me1G_0365	0.122359	0	0.104431	1.02459	0.983184	0.920081	5.83984	1.14847	2.14978	0	0	0	0	0.759587	0.131305
Me1G_0366	4.28702	2.14289	3.53084	9.27739	13.1653	11.0248	42.7912	37.6983	49.4999	49.2685	51.0697	47.4211	22.1656	17.5426	20.5641
Me1G_0367	0.051877	0.0452943	0	0.0543	0.130264	0.0520121	0.0569182	0.0912979	0.113932	0.378537	0	0	0	0.268371	0.22268
Me1G_0368	31.7654	24.1906	26.5073	27.3827	26.2948	28.3572	33.1362	28.5526	42.9986	67.8647	72.6553	65.5451	48.9204	46.9292	57.7056
Me1G_0369	12.6987	9.69158	14.6482	21.8163	17.4809	18.4173	14.2306	18.7564	17.2235	39.012	48.9015	32.488	13.0387	19.0995	23.3054
Me1G_0370	80.1497	86.737	89.92	37.9906	33.321	33.3675	26.6258	25.5575	29.0601	37.8028	37.0718	39.8799	47.9098	50.1853	42.818
Me1G_0371	0.490896	0.321454	0.995057	0	0.0616324	0.184565	0.201975	0.359968	0.134762	0.111937	0	0	0	0	1.18527
Me1G_0372	28.4141	35.4432	37.6798	25.9436	27.5353	24.8691	28.3319	26.4091	27.0954	26.001	25.446	23.3414	43.0549	43.1306	33.1335
Me1G_0373	24.721	21.2524	20.2343	19.3367	19.0217	20.3559	26.1507	24.6131	29.1081	28.7209	27.6099	28.6983	38.6684	36.3063	29.5633
Me1G_0374	4.6324	4.52818	5.35035	5.53391	5.43671	5.7551	6.96089	8.71374	7.51963	6.33783	8.22531	8.031	7.78775	8.80432	14.9673
Me1G_0375	0.0860095	0	0.161497	0.450133	0.570164	0.517401	0.547332	0.464193	0.566679	0.878634	1.06039	0.87151	4.84355	3.80874	3.17505
Me1G_0376	97.7583	43.0995	91.8198	122.911	139.888	78.6975	15.6925	26.3427	9.17086	1.32479	0.663219	0.492091	1.28003	0.751387	1.47206
Me1G_0377	0.453692	0.489328	0.774437	2.75152	2.19804	2.40816	2.24001	2.05092	1.36272	7.01049	6.99181	7.13608	6.48258	7.28966	8.30532
Me1G_0378	2.39786	2.06036	2.20084	3.7515	3.46291	3.94006	4.09247	3.36407	4.35015	8.96824	9.0656	8.33226	8.76727	9.03112	9.9115
Me1G_0379	111.304	156.609	183.528	272.262	281.411	278.718	238.825	205.169	198.11	90.7866	95.671	84.1968	108.846	105.655	119.034
Me1G_0380	54.436	77.1093	64.1671	46.2203	62.8965	48.4712	109.01	53.8186	72.4208	10.5899	6.06205	6.42873	36.2319	41.5522	64.5436
Me1G_0381	154.218	160.99	151.654	172.655	167.453	181.086	167.989	188.828	150.031	405.969	420.545	406.111	222.864	248.564	442.826
Me1G_0382	0.814984	0.402937	0.829662	2.29193	2.04151	1.94924	1.62676	1.57829	2.04863	17.6613	19.3489	19.6409	9.26782	9.08238	10.3895
Me1G_0383	21.3927	17.917	20.6009	13.4893	12.9087	13.5352	14.5146	13.9732	12.5605	15.988	16.605	15.9816	18.5234	20.208	20.2262
Me1G_0384	23.7916	14.642	23.6217	30.5961	31.2896	41.3188	55.3538	55.6286	53.7401	23.2725	23.6305	24.2304	96.8456	85.7169	57.9149
Me1G_0385	145.334	101.801	143.192	81.9907	101.12	105.826	59.97	62.8661	70.8634	36.3153	37.0036	34.5637	35.2696	37.9852	42.5901
Me1G_0386	4.74226	4.12361	6.04638	23.0967	28.1318	26.2765	19.7505	14.716	14.8784	20.7621	19.0512	18.9956	27.0972	24.0722	33.7327
Me1G_0387	0.0330619	0.1732	0.12698	0.571001	0.713965	0.795553	1.99511	0.67883	1.17992	0.241247	0	0.155096	0.131117	0.273659	0.283834
Me1G_0388	5.41251	5.92683	7.1987	9.32415	11.1219	8.59213	12.9904	11.5893	5.27481	27.2345	31.094	29.326	24.461	41.7202	29.8156
Me1G_0389	6.62117	4.26572	6.22363	12.777	14.121	13.0575	14.4012	12.8503	14.7335	16.4681	14.3543	13.2178	16.3101	18.3185	18.2171
Me1G_0390	359.157	742.536	551.076	467.331	504.012	521.893	488.719	485.996	446.589	78.9814	66.0733	80.8268	134.05	129.281	99.9882
Me1G_0391	1.04131	0.123469	1.04235	4.07721	4.08031	4.11165	4.79569	4.4646	4.43267	4.8779	4.3586	4.53509	7.21409	7.18258	8.63607
Me1G_0392	0.384091	0.335353	0.554764	1.60812	0.96446	1.06641	0.518666	0.797285	0.454212	1.07794	0.667807	1.35828	2.0212	2.29268	0.72923
Me1G_0393	2.86314	0.509675	3.01304	3.95703	3.85296	4.43132	4.57482	3.94626	3.84606	19.2185	20.8481	18.8298	16.4256	16.2785	14.736
Me1G_0394	100.892	122.816	118.574	37.4859	34.5007	36.3047	39.0195	34.6557	33.7687	21.2386	21.475	27.7023	60.7757	72.558	44.6908
Me1G_0395	329.54	239.098	228.217	116.395	112.155	115.267	265.337	274.709	288.74	73.1571	76.6226	74.6782	83.2688	87.8232	79.5138
Me1G_0396	143.658	99.2977	90.6126	235.278	275.608	256.793	319.383	374.058	369.293	47.6997	53.729	65.6174	66.8416	57.3677	44.9636
Me1G_0397	5.16347	4.42303	6.4345	13.3356	14.0442	11.1859	5.71285	5.73356	3.35315	10.0525	11.3788	11.9483	12.9058	13.5467	5.71561
Me1G_0398	0.498334	0.978974	0.425319	0.130402	0.375397	0.62454	0.41007	0.877013	0.547217	0	0.255993	0	0	0	0.267385
Me1G_0399	55.2534	45.4268	55.2993	67.5023	74.2882	56.4412	14.7411	16.5909	11.9871	0.24509	0.207053	0.315134	3.72975	5.9079	9.87619
Me1G_0400	8.205	11.5577	12.493	9.29818	9.07627	8.02894	12.6753	12.3734	11.3164	6.98488	7.50812	5.37838	6.89833	7.19889	5.35338
Me1G_0401	15.2297	4.66178	14.9079	36.832	31.564	37.4469	24.2416	26.2806	27.2771	39.6555	37.9809	35.8769	35.6941	35.0922	45.0734
Me1G_0402	13.2867	10.8807	11.0793	15.9534	13.4067	11.8514	13.7401	14.0479	12.477	13.0382	12.7407	12.781	22.3488	22.1849	16.9132
Me1G_0403	738.853	640.477	931.413	1157.04	1231.04	736.78	185.908	264.609	132.272	1.83368	2.06547	1.82331	5.11587	6.51746	2.22929
Me1G_0404	4.29772	7.53577	8.52591	9.48021	10.426	10.4251	10.2588	9.62631	10.7549	20.102	20.3622	18.5947	12.3779	10.1978	14.0074
Me1G_0405	49.3553	64.1531	84.1183	166.414	143.944	143.787	25.9661	45.9218	20.2682	0.46124	0.415634	0.664223	39.708	46.6702	12.1556
Me1G_0406	25.2458	14.9405	22.3019	16.342	14.2664	16.1626	9.13119	8.4958	9.39068	16.2577	18.5147	14.0794	28.4733	52.4274	24.8238
Me1G_0407	2.76598	1.40509	4.12052	6.79048	6.79389	7.21028	3.61413	3.74675	3.81044	13.6693	14.4671	11.8902	12.0662	15.2977	33.8916
Me1G_0408	1.37174	0.381869	1.03502	27.6758	24.0414	23.2608	3.70808	3.77862	4.8682	26.0751	33.2927	27.0081	11.1954	7.36373	14.635
Me1G_0409	20.0645	26.1704	23.0166	25.1775	22.4189	24.2708	20.1191	20.6848	19.2719	25.8141	24.1635	26.7723	21.6359	25.6061	21.9273
Me1G_0410	3.69241	2.16529	3.85695	23.9968	21.9753	31.1634	4.47449	5.49603	3.57048	75.0982	83.0054	77.8687	9.28867	7.52663	20.699
Me1G_0411	0	0	0	0	0	0	0	0	0	0.28089	0.316395	0	0	0	0
Me1G_0412	0	0	0.06374	0	0.150023	0	0.0819395	0.0438108	0.082008	0.204353	0.38364	0	0.0740434	0	0
Me1G_0413	0	0.0291361	0.0284812	0.0698583	0.167588	0.0334575	0.0732268	0	0.073288	0.182624	0.0685694	0.0626175	0.0661702	0	1.07431
Me1G_0414	0	0.0683728	0	0	0.157309	0.0785136	0	0	0	0	0.16091	0	0.15528	0	0.16807
Me1G_0415	0	0.034089	0.0666455	0.0817336	0.0392153	0.0195725	0.107093	0.0458079	0	0.142446	0.0802256	0.0732619	0.0387093	0.0807917	0.209489
Me1G_0416	34.6731	44.058	47.2385	40.7062	36.4593	44.9721	25.4992	23.5378	19.5083	130.944	133.576	132.822	179.669	162.014	127.366
Me1G_0417	15.8311	24.5054	19.5396	7.31839	7.32239	6.68234	5.45721	5.80229	4.54107	8.45117	6.97896	6.85317	13.6668	13.5859	8.44854
Me1G_0418	27.2171	10.6776	24.61	27.4608	28.6424	37.4768	31.8871	31.4785	36.5976	50.217	55.4282	48.7749	60.9048	61.2554	60.1055
Me1G_0419	27.1754	34.2445	46.6682	49.7889	57.646	49.917	61.6622	70.8583	59.3211	28.4241	29.3137	28.6979	36.7663	32.2429	37.0595
Me1G_0420	27.6327	16.0761	26.7163	39.1477	41.0429	50.3386	43.8746	42.7984	51.3086	38.2202	40.2715	36.4765	42.0677	44.6902	48.7641
Me1G_0421	4.10833	2.71899	4.71678	7.65162	6.34384	6.81619	5.8871	6.75849	5.94019	14.8555	17.6646	14.6773	30.0633	25.8367	21.1806
Me1G_0422	2.8805	2.25248	2.87234	6.08082	5.96173	5.78572	8.25751	7.73775	9.63827	13.7292	14.1294	14.5045	15.5774	15.7142	13.9256
Me1G_0423	0.137654	0.0400622	0.352455	0.672386	0.460867	0.736065	0.15103	0.269173	0.100771	0.251108	0.094283	0.516595	0.0909841	0.284845	0
Me1G_0424	26.5745	27.6945	24.3728	49.0603	50.586	45.6208	44.5898	50.0633	49.0846	27.4676	20.3677	24.2683	18.9999	17.0929	17.931
Me1G_0425	30.3623	38.6228	41.2573	45.8458	49.4649	46.2264	73.9774	61.0617	63.4708	23.1221	22.8731	23.3751	25.9256	26.2286	30.3217
Me1G_0426	0.28044	0.212207	0.351048	0.215261	0.131449	0.112468	0.574359	0.636124	0.55431	0.272843	0.268914	0.280654	1.29753	1.12194	0.240755
Me1G_0427	0.304537	0.332368	0.682283	2.829	3.13526	2.36631	1.37829	0.98258	0.668821	1.38885	0.86042	1.35718	8.00121	8.27105	6.78117
Me1G_0428	1.26413	0.658939	1.59422	2.18225	2.05616	2.06193	4.606	4.44946	3.73967	9.37901	9.82793	9.68293	12.6454	12.2984	9.15169
Me1G_0429	46.5612	50.1675	53.9015	21.862	20.1493	20.2787	18.659	18.5969	19.9438	76.6542	87.8702	75.4408	161.734	150.331	211.733
Me1G_0430	65.6423	96.8167	81.0751	67.71	61.6213	58.4299	64.8133	73.9076	45.7854	60.3074	56.0644	67.7999	182.583	218.714	141.338
Me1G_0431	18.2893	14.7018	17.6933	4.40987	8.74356	10.1545	23.388	30.755	16.56	0.305386	0.229325	0.157064	3.51315	3.60849	5.03013
Me1G_0432	12.9143	13.6031	19.9882	31.8508	35.5816	33.4984	35.4665	32.551	34.7373	12.8598	11.3611	10.8566	15.1532	15.037	21.148
Me1G_0433	0.0335795	0.06841	0.0477659	0.128876	0.067455	0.0112223	0.0491236	0.0393976	0.073747	0.0816746	0.0459992	0.0210032	0.0443897	0.0926476	0.120116
Me1G_0434	5.11672	4.1432	5.494	7.01135	7.14247	4.93698	0.814927	1.22647	0.709881	0.0501824	0.0565256	0	0.163644	0.227698	0.177123
Me1G_0435	0	0	0	0.135323	0	0.129621	0	0	0	0	0	0	0	0.267527	0
Me1G_0436	0.114546	0.533393	0.382906	0.909212	1.44773	1.33028	1.72806	0.951948	1.45698	44.2289	28.5188	36.8798	9.10424	6.8936	1.90528
Me1G_0437	0.661166	0.297382	0.495895	8.45136	9.07576	10.4455	11.1011	9.84931	12.3424	5.1168	4.56969	4.62418	19.7051	11.8573	20.8982
Me1G_0438	223.699	238.015	231.665	130.005	133.194	118.347	156.508	141.958	163.687	154.084	130.956	146.929	225.473	220.116	180.191
Me1G_0439	2.55181	1.7329	1.61328	5.14414	4.7464	4.07458	2.90348	4.54636	2.07565	1.72408	2.71882	1.24141	32.6087	42.2435	26.9782
Me1G_0440	19.8381	9.85956	14.0509	28.3001	29.3203	30.1497	42.0152	40.5686	46.3086	24.1696	24.5686	23.9856	26.4857	31.689	34.5627
Me1G_0441	0.323721	0.565287	0.782822	1.35536	1.54445	1.02779	0.887947	0.348158	1.0368	1.23028	0.776041	0.506199	0.053492	0.334936	0.521084
Me1G_0442	148.401	103.112	120.355	115.655	104.476	139.596	117.582	117.612	92.4292	22.3516	18.7703	20.6513	24.7299	28.9767	21.4135
Me1G_0443	0.571942	0.440618	1.005	4.96531	5.0012	5.80178	8.01012	2.13153	1.88414	21.1123	18.2505	19.8228	11.0074	7.79726	16.4632
Me1G_0444	2.82491	4.07405	4.19775	2.03283	2.00135	1.61844	1.32832	1.45003	0.997077	11.5947	12.0756	11.5954	4.70125	3.65347	8.33649
Me1G_0445	0.533662	0.55555	0.94598	1.09569	1.05141	1.09068	0.495442	0.481635	0.315545	1.08584	0.759159	1.88722	3.13389	4.84194	3.12772
Me1G_0446	8.11277	5.47504	9.09835	20.1968	18.1078	18.9922	13.7315	11.8788	14.1591	30.2421	30.4409	30.7403	36.5514	32.9536	37.4874
Me1G_0447	7.80257	7.36402	8.27675	13.829	12.6714	14.3167	18.3515	16.3047	23.4569	41.1262	46.4343	40.751	25.6861	27.9099	31.8501
Me1G_0448	23.4861	23.4057	23.9527	22.0751	23.3513	22.8813	48.075	37.3528	50.0429	34.2315	32.0751	29.202	79.8283	67.3521	59.775
Me1G_0449	17.7346	34.8777	36.1935	6.07779	5.96101	5.88017	5.10436	3.8988	3.85388	4.70065	5.84587	5.60098	22.2878	25.1409	22.9226
Me1G_0450	51.0999	34.8206	55.6984	67.2162	74.4455	76.6438	57.623	54.0345	63.7933	56.373	57.314	59.6877	157.041	156.063	132.062
Me1G_0451	0.921153	1.48154	1.37928	1.77611	2.54839	1.91192	3.12066	2.61656	2.18274	2.6827	2.82256	2.8808	3.3006	2.97624	2.84411
Me1G_0452	3.13736	3.20722	4.22851	6.81408	7.06392	7.89005	12.0765	11.3036	10.7373	10.5164	11.1473	9.59097	9.33158	10.6579	10.8578
Me1G_0453	1.04756	11.5103	22.1179	84.193	66.6106	60.0116	8.87654	9.30301	4.53047	5.64467	1.35773	2.8729	0.159784	0.433539	0.726372
Me1G_0454	19.3756	18.4205	25.5664	39.1795	36.4673	42.4912	40.4804	36.6819	42.7902	56.5445	58.1194	56.4413	54.0207	53.9419	54.9959
Me1G_0455	25.9829	36.2474	39.7898	41.111	31.6375	41.3439	37.1775	36.529	38.1188	44.8262	41.3076	49.7	37.0204	36.4052	35.5142
Me1G_0456	1.82867	2.77181	2.43221	2.18613	2.72246	2.37322	1.11012	1.198	1.28434	2.5908	2.67032	1.8289	1.34366	1.63271	1.81295
Me1G_0457	10.447	6.90169	6.13631	38.6255	43.0093	42.7728	32.2073	29.9201	29.8352	33.4048	30.5262	28.7709	49.937	46.4412	69.9075
Me1G_0458	169.274	200.472	204.959	118.472	132.2	119.656	244.282	236.077	233.566	9.53039	12.0464	10.1096	9.71198	10.1351	12.0728
Me1G_0459	0.283398	0.263354	0.377664	1.13276	0.930511	1.10165	0.792799	0.845832	0.709748	3.21673	3.30323	3.02273	5.64247	4.96238	6.09303
Me1G_0460	0	0	0.0784985	0	0	0	0	0.10791	0	0	0.188988	0	0	0	0.197398
Me1G_0461	0	0	0	0	0	0.167559	0.183365	0.19608	0	0	0	0	0	0	0
Me1G_0462	0.119167	0	0	0.124733	0	0	0	0	0.130856	0	0.244862	0	0	0	0
Me1G_0463	0	0	0.11935	0	0	0	0	0	0	0.765282	0	0	0	0	0
Me1G_0464	0.070713	0.108045	0.0905285	0.196142	0.177562	0.170153	0.128015	0.136892	0.116474	1.44474	1.54745	1.53255	2.9165	2.36316	2.61797
Me1G_0465	1.67237	0.657074	1.76039	2.21728	1.79173	1.78851	2.4771	2.64888	0.765177	18.3554	11.1682	19.77	32.664	24.9165	34.9358
Me1G_0466	15.2704	7.46973	14.6872	18.8114	15.5146	19.0788	17.2698	18.2377	18.6171	43.4272	44.2904	41.7684	55.6677	62.4279	58.1943
Me1G_0467	31.7046	24.2144	35.4878	11.3151	11.1496	13.0816	9.74952	8.57796	10.3258	35.7893	35.8836	33.91	26.34	24.8488	29.8149
Me1G_0468	177.85	198.491	191.134	152.334	163.109	143.727	201.228	170.579	206.286	114.295	116.238	109.61	136.893	141.936	150.717
Me1G_0469	35.839	39.8411	52.0616	3.71278	3.43956	3.05506	1.89415	1.50529	1.55388	9.34459	11.3981	10.2848	29.0882	31.2536	7.83563
Me1G_0470	12.3738	16.7241	16.9976	17.5344	15.8337	14.0789	20.1813	17.7752	18.5126	16.9719	17.8281	19.6118	21.598	24.2791	24.1792
Me1G_0471	0.026473	0.18491	0.0677827	0.0554188	0.0797689	0.0530839	0.145228	0.186358	0.116279	0.0482921	0.108793	0	0.209972	0.383462	0.284085
Me1G_0472	54.5965	70.2976	71.8403	32.5006	33.3651	37.8568	36.9485	37.7022	41.1833	63.626	65.2291	67.5772	78.1964	78.3085	50.6444
Me1G_0473	6.65203	4.4251	8.0821	11.5871	11.6379	8.24058	4.84734	4.53799	4.37541	1.4294	1.71285	1.90829	9.32244	8.93515	3.93595
Me1G_0474	31.1286	33.0528	36.7629	85.429	98.0135	55.733	16.1406	21.5864	14.1295	59.5759	71.4996	57.5641	21.275	18.4272	44.2868
Me1G_0475	1.27199	2.00302	1.70598	5.96752	6.75301	5.89828	4.80983	5.03677	4.51454	4.43356	3.54712	3.53758	7.74682	8.69538	6.5812
Me1G_0476	2.47775	2.09759	2.83462	6.76352	8.13923	8.51726	8.13079	6.81256	8.11278	6.00366	5.55549	5.38417	7.34726	7.41804	8.58285
Me1G_0477	4.12	2.36703	6.57657	15.5715	16.6307	17.4777	16.2904	15.3337	18.9502	28.3967	27.274	26.3106	24.5085	23.8472	23.1489
Me1G_0478	14.0247	7.14638	9.62791	10.5311	11.3776	9.49956	11.7079	12.6574	9.11665	14.546	13.0596	17.4709	29.1581	35.0389	28.4895
Me1G_0479	2.38376	3.10908	2.96384	2.58751	1.83265	2.15392	1.25927	1.00131	1.45422	4.18741	3.02353	4.47296	17.2147	13.4583	9.97955
Me1G_0480	100.965	136.735	132.585	140.628	134.649	180.735	115.719	100.097	152.699	85.2598	80.988	80.3536	81.8725	68.1859	55.4581
Me1G_0481	17.1671	18.8485	15.5322	26.1435	23.348	26.3717	15.8039	19.5796	17.3947	33.2651	30.8086	29.4477	46.5317	45.9672	43.8812
Me1G_0482	0.121698	0.112506	0.274943	0.56198	0.208518	0.315804	0.549807	1.08348	0.951175	40.3	52.5576	42.1522	9.96487	10.962	33.0946
Me1G_0483	4.91711	3.6969	3.43894	4.28897	3.12104	3.59473	2.88479	3.52554	2.51225	3.42597	3.15738	2.75517	6.16153	5.65274	6.00949
Me1G_0484	1.15404	4.91204	2.46238	4.52976	3.18759	2.8926	0.474818	0.507745	0.63362	0.789449	0	0.81205	0.858124	0.597008	0.309603
Me1G_0485	0.34688	0.201909	0.339231	0.385774	0.551648	0.427484	0.824609	0.500248	0.3571	0.158195	0.0890957	0.0135603	3.61109	5.15915	0.279182
Me1G_0486	2.39279	1.00806	2.47064	2.81981	3.27728	2.44935	0.403895	0.706751	0.312362	0.488385	0.446971	0.627959	2.12348	2.42375	1.18511
Me1G_0487	0.857822	1.22332	1.05916	2.95105	2.34356	2.51136	3.69571	3.1938	3.67368	15.5754	17.1564	14.1434	8.4935	8.75706	16.8889
Me1G_0488	4.19873	3.74478	4.90329	5.83615	6.2975	6.46161	4.77392	4.31705	5.71987	10.511	10.3321	9.64707	7.17302	7.2987	11.2764
Me1G_0489	0	0	0	0.163003	0	0	0.170863	0	0	0	0.639982	0	0	0.322249	0.334231
Me1G_0490	0.268709	0.12348	0.132775	0.977007	1.7188	1.20525	1.84651	1.84182	1.47534	4.48902	5.11457	4.29909	2.2715	3.30696	8.01326
Me1G_0491	2.9718	4.30138	3.70284	6.03822	5.20362	6.29368	6.08527	5.64957	6.38702	17.2782	16.4906	15.3574	10.7141	9.99706	12.8927
Me1G_0492	36.2072	19.7062	27.1822	30.7011	32.957	33.5901	35.0382	32.6747	41.4175	30.0988	31.6865	29.6109	20.2806	21.1345	22.5378
Me1G_0493	12.8467	6.2938	13.0365	21.4743	23.3088	25.3411	27.1963	23.3161	32.5158	36.1447	39.1608	36.7773	47.2701	46.9009	48.9553
Me1G_0494	10.1641	11.2372	10.2594	8.90957	10.2247	9.89081	15.1913	14.8048	17.0699	7.06063	6.3043	7.20372	14.5385	16.1161	12.5619
Me1G_0495	42.4049	41.5375	45.3949	72.8766	71.5136	70.5349	75.726	88.7481	82.5745	115.222	116.094	123.598	150.791	182.349	218.079
Me1G_0496	0.709829	1.23952	0.900554	1.66669	1.75349	1.558	1.62076	1.55309	1.17972	14.9435	21.4052	16.4513	6.42892	7.74119	13.9993
Me1G_0497	7.69724	4.3216	5.0521	7.88757	9.88208	7.83882	10.7505	7.63239	10.3158	8.32898	7.55524	7.50598	12.5788	10.2841	32.7799
Me1G_0498	6.87345	4.22467	5.21	11.4541	11.1844	10.2808	7.31286	6.95527	6.06983	17.9749	17.9424	24.2017	36.3448	32.9553	79.1931
Me1G_0499	7.4642	7.24374	6.24654	5.47589	4.93614	5.24517	5.36306	5.85897	5.39656	8.12153	9.09382	9.12252	6.07746	8.11918	10.661
Me1G_0500	17.75	9.5899	13.6989	17.1845	16.3004	18.3748	16.068	15.9022	16.7265	20.6679	28.4322	21.7124	33.3035	45.5868	47.6421
Me1G_0501	26.2091	9.19064	18.2779	4.59269	4.61083	5.0307	8.87864	8.85554	13.7277	29.1733	32.8609	35.5776	10.1399	9.96319	12.7853
Me1G_0502	0	0	0.0449857	0.11034	0.105881	0.0528457	0	0.0618407	0.0578788	0.0961509	0	0.296711	0	0.218138	0.113124
Me1G_0503	1.38162	1.2063	2.45399	6.34482	6.23844	6.35204	6.36397	6.48401	6.02759	4.56389	3.8364	4.15736	4.66473	5.97551	5.77026
Me1G_0504	0.535193	0.679682	0.442936	1.74847	1.33573	2.52033	1.01426	1.35098	0.587692	8.34294	6.03173	6.8776	18.0409	17.0147	12.113
Me1G_0505	8.44144	8.13612	8.47426	10.5984	11.2485	10.975	11.7947	10.7273	12.8987	10.6628	9.79011	9.41432	9.61453	10.4255	10.3161
Me1G_0506	5.99432	6.7756	6.01179	4.35186	4.22668	4.6238	4.43991	4.00189	5.07526	9.49897	11.1558	8.63476	7.52385	9.52224	11.0459
Me1G_0507	0.148958	0.0108381	0.275456	0.558698	0.249358	0.373366	0.490301	0.436918	0.422557	0.135865	0.0255065	0.163048	1.84605	2.64571	0.959097
Me1G_0508	20.3791	23.3729	26.521	19.1745	20.9961	20.4453	12.0364	10.8388	15.3607	15.2964	15.0188	15.3649	17.5637	17.27	23.742
Me1G_0509	6.174	10.3016	11.1204	3.2578	3.10571	3.21232	1.85252	1.79004	2.06628	2.74608	2.48709	2.6911	2.62193	3.95692	0.61124
Me1G_0510	26.1342	20.2429	24.9972	19.8376	22.1773	21.8069	31.8511	27.4841	33.3747	22.0734	22.2088	23.5079	37.5629	34.6084	31.0378
Me1G_0511	0.428256	0	0.219305	0.448257	0.258086	0.257623	1.69154	1.70835	1.50485	0	0.35199	0	1.52853	0.886184	0.183827
Me1G_0512	0.568049	0.557964	0.24241	1.18916	1.1411	1.13906	0.856968	1.16632	0.389857	0.518119	0	2.66476	15.6285	11.6076	3.96228
Me1G_0513	1.08349	0.420448	0.924743	1.1656	1.78355	1.05614	1.25483	1.16529	1.35502	2.52554	2.04082	3.44497	2.62588	2.67802	2.19623
Me1G_0514	0.493844	0.280267	0.463636	0.723673	0.545623	0.594157	0.460559	0.289704	0.732088	2.4774	2.08023	1.529	1.95848	1.22629	2.11981
Me1G_0515	2.85933	3.37366	4.551	17.2293	22.2769	18.2079	12.5488	9.24821	10.5226	3.94725	2.69947	3.1902	1.83884	1.75904	2.8196
Me1G_0516	1.85774	1.33992	3.44684	6.25623	6.65243	8.90797	9.83685	6.53883	9.57899	6.4831	7.13661	6.66871	3.52353	3.67706	4.16048
Me1G_0517	4.12414	3.71335	3.99653	7.50937	8.32778	9.08813	8.57848	5.74595	9.5763	4.62368	6.44395	4.51422	2.55554	2.66689	5.34769
Me1G_0518	10.0637	10.928	12.8064	16.6542	17.2674	15.044	14.4748	14.458	15.0308	24.3528	26.3884	23.9165	32.1248	29.4495	24.6586
Me1G_0519	0.554392	0.12738	1.07084	3.20684	3.3117	3.10098	5.5064	4.79276	2.40306	0.904869	1.85863	0.602266	39.7484	45.1029	13.0884
Me1G_0520	16.2528	11.204	16.9816	24.3595	27.6414	28.197	46.702	39.8424	48.0177	33.7673	35.9225	30.2035	27.8832	31.2261	28.6446
Me1G_0521	2.34929	1.101	2.43263	5.08979	5.21377	5.83656	5.43946	5.918	5.80441	13.0931	13.6832	12.7548	18.3424	27.3987	35.3874
Me1G_0522	162.865	143.827	189.766	355.581	309.75	294.893	343.473	373.307	313.663	351.86	334.462	345.49	404.096	483.628	373.356
Me1G_0523	15.4051	10.8991	17.4115	37.7028	38.4236	40.918	33.71	29.4809	35.1537	60.3195	63.9487	54.1445	57.4082	55.3524	69.6765
Me1G_0524	0.32629	0	0.278483	0.341529	0.109243	0.32714	1.07399	1.02086	1.19432	0	0	0	0	0	0
Me1G_0525	6.42383	13.131	10.0192	6.24924	4.50385	4.87462	3.75898	5.23145	3.51316	3.26277	4.81398	4.96336	7.04324	9.48739	1.7842
Me1G_0526	2.94678	2.56043	4.37396	2.36918	1.93028	2.41209	2.60837	3.1066	0.969189	21.0866	21.2071	20.8889	13.38	15.7304	61.7169
Me1G_0527	6.17396	3.26967	6.6515	11.9076	13.2563	12.8672	12.8594	11.8749	12.3144	15.4353	17.7191	18.574	22.2369	27.7296	22.7652
Me1G_0528	187.258	207.106	136.906	37.7745	43.7876	40.8144	76.341	69.7115	88.7691	22.1201	24.7975	43.2314	34.578	35.6067	33.5845
Me1G_0529	10.1781	22.7905	16.9588	12.8978	14.1857	12.2971	8.1244	8.21819	8.50794	24.7732	19.4451	23.0683	20.3521	21.8896	24.0534
Me1G_0530	0.106234	0	0	0.667174	0.853617	1.91719	0.932459	0.12464	0.816584	3.48826	5.45721	3.98681	0.631951	0.879315	3.42003
Me1G_0531	1.19154	1.23094	1.56813	9.67284	11.9131	10.8429	10.3688	9.19894	12.1353	7.93117	8.93369	6.82697	4.23841	5.08184	7.84762
Me1G_0532	7.907	7.00445	8.2591	9.2026	7.61335	6.77028	1.49866	1.76059	1.83793	2.14079	2.6881	3.28506	2.86108	2.54783	3.38579
Me1G_0533	0.13509	0.0917379	0.128108	0.329933	0.195991	0.105344	0.263499	0.669207	0.280202	0.164288	0.308425	0.197157	0.26787	0.217421	0.19329
Me1G_0534	0	0	0.0958712	0.117576	0.451297	0.337866	0.49298	0	0.123348	0	0	0.632334	0	0	0
Me1G_0535	71.6217	63.2875	78.8449	147.394	165.197	185.373	212.849	197.932	246.277	172.05	171.673	169.079	191.482	187.678	216.686
Me1G_0536	2.9794	5.7257	5.23373	11.0882	9.69009	9.23016	5.44821	4.66082	5.48739	78.0459	87.6196	70.7259	33.4464	28.5101	41.1073
Me1G_0537	1.4353	0.686671	1.32569	1.58466	1.99458	1.26162	2.20038	1.61478	2.50448	5.0931	5.13087	4.94376	5.61412	5.98079	4.97941
Me1G_0538	51.9316	47.2885	42.476	16.8836	18.8357	19.5251	20.0718	18.3865	17.2085	72.8446	79.6272	67.6709	341.819	334.189	459.057
Me1G_0539	1.09633	0	1.2476	4.78141	2.93644	3.84716	3.10742	1.71505	0.902909	68.8312	71.8998	71.8304	42.3913	43.6712	76.0798
Me1G_0540	2.49341	3.26051	3.4422	2.79027	2.89679	2.58055	6.36651	6.76756	5.82929	9.66292	11.7107	8.58123	8.15673	9.89118	9.05057
Me1G_0541	3.81147	1.12174	3.25303	11.0495	9.52767	11.2495	11.2534	9.5969	14.2725	14.1011	15.3556	13.6611	14.6909	14.4005	15.8091
Me1G_0542	3.2271	4.17928	6.28671	15.4702	16.0138	14.9026	10.6616	9.8245	9.44537	17.2886	18.1921	16.6355	27.1898	28.5482	33.5491
Me1G_0543	181.162	119.157	138.128	215.461	170.59	209.569	114.341	125.133	151.638	804.375	970.297	792.637	221.948	216.882	367.684
Me1G_0544	22.0272	10.0602	16.7179	43.8795	46.3785	55.365	53.1098	49.5876	60.84	28.7335	29.343	28.268	42.9241	40.9389	28.8861
Me1G_0545	5.10885	2.46247	4.19526	6.05596	5.4713	5.70385	9.19483	9.927	10.3882	18.4922	19.4057	16.7838	13.2301	14.9404	15.2192
Me1G_0546	1.03506	1.19291	1.41345	1.0834	0.415848	0.705673	0.63596	0.534333	0.227318	0.453158	0.255219	0	2.46289	2.05616	0.710871
Me1G_0547	0.0279297	0.426749	0.0357563	0.10232	0.070132	0.0560049	0.597554	0.55707	0.0460042	0.229273	0.0860845	0.0786122	0.0553816	0.0577946	0.0599435
Me1G_0548	8.76993	12.5342	12.2525	30.9882	29.0627	29.9626	16.3025	16.3189	11.7157	61.7508	49.5847	44.2325	123.723	155.121	25.0564
Me1G_0549	49.3521	41.4869	56.5138	42.0943	42.1084	38.1806	41.3604	37.8172	46.9269	57.0855	62.1958	53.1121	44.8666	47.8816	43.4312
Me1G_0550	4.67379	4.46307	6.62677	7.41305	6.60598	8.31653	4.00998	4.2189	3.38452	34.0731	39.747	34.7167	20.0381	21.556	31.0871
Me1G_0551	0	0	0	0	0	0	0	0	0	0	0	0	0	0	0
Me1G_0552	43.5889	27.955	35.7248	29.9807	25.4894	42.7796	13.9699	13.3445	8.44672	21.8277	42.1937	51.1968	196.852	226.742	138.188
Me1G_0553	1.49959	0.700025	0.798338	2.37776	2.02815	2.73904	0.325805	0.121939	0.0978233	5.44403	9.36606	16.5211	72.7189	72.0469	42.5411
Me1G_0554	0.0461161	0	0.0393593	0.28962	0.162118	0.346772	0.986652	0.43285	0.582358	0.294438	0	0.173067	2.28608	3.00597	2.77132
Me1G_0555	90.2986	69.4531	85.9548	91.4667	89.9355	93.6774	76.8852	78.4003	68.2991	124.4	129.79	114.43	111.001	109.296	144.959
Me1G_0556	2.89492	5.85012	6.07728	3.39668	3.40011	3.20675	0.794059	1.50651	1.23054	0.340705	0.623628	0.657111	1.06474	0.483099	0.501061
Me1G_0557	4.81104	3.98841	5.18452	9.2322	9.42044	9.01375	7.70457	9.4647	5.60316	26.0187	21.9182	22.2498	14.3097	12.3689	14.1325
Me1G_0558	1.12604	1.73621	1.77898	3.34782	2.59891	3.05064	3.43039	3.51368	4.05151	24.7588	21.5378	20.6349	9.47761	9.69225	13.652
Me1G_0559	0.641982	0.582941	0.679422	15.8046	13.67	13.1563	1.32421	1.14488	0.507569	76.0282	84.2137	74.1573	31.2644	29.1195	103.283
Me1G_0560	20.4222	20.3548	27.3389	32.5643	28.6609	29.7314	21.0511	20.0492	21.1583	27.5367	27.4965	27.1439	66.9139	83.2888	64.6954
Me1G_0561	0.549122	1.35495	0.815072	2.89884	1.91841	2.1304	0.419119	0.252103	0.49812	1.43724	1.42268	3.18077	2.13036	0.296424	1.63971
Me1G_0562	0.812099	0.177263	1.47287	8.81905	5.30191	5.6995	0.779639	0.595503	0.22294	46.2949	40.4658	45.7154	6.03865	1.89053	1.96082
Me1G_0563	0	0.0120093	0.0117393	0.0287941	0.0414457	0	0.0905474	0	0	0.125456	0.0282628	0.0774287	0.0272739	0.0853868	0.118082
Me1G_0564	0.0474741	0.1658	0.0405183	0.248457	0.254311	0.222123	0.104175	0.037133	0.052131	2.36713	1.52827	1.69255	0.721709	0.491188	0.849085
Me1G_0565	0.687939	0.228817	0.624423	1.80589	2.21549	2.18962	3.21085	3.88192	4.84429	3.06763	2.49057	3.09399	2.49004	2.41777	2.08581
Me1G_0566	12.9288	8.38116	11.9415	18.8098	16.6385	16.3837	17.6959	17.8564	21.4966	68.9022	81.4692	71.5173	29.2654	32.4707	42.8514
Me1G_0567	1.22521	2.3772	1.27807	1.8524	4.7857	2.04733	15.2351	7.50689	11.0621	1.98669	2.23782	2.29902	2.15952	0.845103	1.46088
Me1G_0568	9.29148	7.65959	7.62215	7.3649	7.15788	9.79051	7.819	8.09662	9.03899	15.7976	15.1995	13.9648	16.3222	12.5534	13.6978
Me1G_0569	0.339651	0.270765	0.30249	0.401886	0.533971	0.340536	0.226835	0.225239	0.113512	1.29306	1.2441	1.19153	0.995596	0.825068	1.52133
Me1G_0570	8.47325	6.98287	8.13574	27.5346	31.5239	38.5106	36.7834	29.6211	32.7791	63.957	59.8272	49.4424	51.1332	35.425	44.536
Me1G_0571	6.37601	8.68445	7.53148	5.71278	6.09672	5.16524	4.1414	4.12936	5.32111	5.39685	6.49827	6.22135	7.78806	8.65514	10.1812
Me1G_0572	42.0112	56.982	53.4961	50.6751	50.2068	51.8061	50.4072	52.9802	55.5067	32.376	30.2365	37.5185	38.7562	38.5853	37.3681
Me1G_0573	0	0	0	0.075496	0	0.0723151	0.0395682	0	0	0.328937	0.222309	0	1.00114	0.74626	0.619206
Me1G_0574	17.1591	15.7706	20.3065	15.9462	16.29	15.932	16.8984	14.5056	18.4754	29.9697	30.9861	29.9104	30.8713	29.0024	32.2189
Me1G_0575	93.5489	19.9566	26.7756	40.437	43.3344	51.7642	55.1061	51.5309	54.6601	4.79636	1.41205	1.23342	7.52417	17.8679	9.55472
Me1G_0576	0.733217	0.731632	0.53639	1.53492	1.73591	2.15287	1.55148	1.0446	3.3931	1.14646	0.860918	1.17928	0.519247	0.866993	0.562018
Me1G_0577	486.778	600.704	491.303	574.282	419.047	435.049	284.992	350.611	313.638	522.178	502.412	594.067	339.535	359.827	510.363
Me1G_0578	28.4904	12.3936	18.0349	66.7123	55.5511	56.9069	46.0147	52.281	41.7136	60.3218	60.2819	57.3951	127.54	131.762	107.451
Me1G_0579	158.317	71.8138	117.839	227.09	144.657	255.577	83.6548	71.5708	74.6506	487.064	436.467	527.493	621.947	613.04	249.564
Me1G_0580	1.94276	2.43128	2.65298	3.65062	2.57389	2.58782	1.23833	1.40018	1.19873	1.90701	1.67282	2.27407	2.93508	2.25893	0.615514
Me1G_0581	7.79581	6.23996	9.67228	9.55245	9.11754	9.21504	7.2005	6.96696	7.45594	13.0965	12.9017	13.6845	15.04	16.35	17.1494
Me1G_0582	20.4959	16.5236	24.6602	8.33146	8.26785	9.85818	9.39606	8.93123	9.47026	23.8053	24.8902	21.426	17.5203	17.2835	16.6619
Me1G_0583	9.63412	6.62644	9.70144	19.2251	21.0936	20.2218	39.7845	35.5635	39.6529	29.0803	29.0295	31.3001	45.0786	47.0188	57.9403
Me1G_0584	5.79474	5.74595	8.76991	16.0541	16.0436	17.0839	16.6864	14.5706	15.1155	42.3028	46.0565	40.1387	26.5047	27.5927	46.8809
Me1G_0585	3.58099	4.269	5.99508	13.9117	25.7999	14.2232	47.2989	34.7427	34.6342	12.5624	9.05622	10.5961	7.92003	7.2676	12.7108
Me1G_0586	25.6418	29.025	39.1551	48.2437	54.9508	54.2618	25.9017	36.9933	17.6349	1.56245	1.31996	2.00898	17.7267	17.5021	8.50199
Me1G_0587	5.72767	4.90471	5.7463	11.241	10.2059	10.6155	13.0821	13.4239	10.8706	70.8535	88.3252	76.0855	18.8925	17.066	36.9673
Me1G_0588	3.30207	3.08372	3.84026	5.5959	5.46695	5.16609	5.54723	5.50617	4.66197	10.7455	8.69878	8.19337	23.3125	21.6251	15.9652
Me1G_0589	0.926339	0.360914	0.837372	2.23113	2.19099	2.21702	1.85786	2.00422	2.08364	8.0585	8.63708	8.74713	8.24599	8.71864	8.62594
Me1G_0590	25.2545	25.9756	30.4701	45.6254	45.1202	45.1877	45.4031	38.1116	46.5202	71.8052	76.0685	69.6425	61.7419	62.0364	69.3992
Me1G_0591	180.942	244.273	180.103	198.996	222.1	121.563	68.6809	83.1181	56.8781	16.3131	14.7955	15.2546	23.0287	26.6757	19.442
Me1G_0592	1.60083	1.33308	1.70757	3.59852	3.32791	3.95456	3.64668	3.66955	4.10594	7.45571	7.87525	7.64237	10.1561	10.3676	9.75549
Me1G_0593	2.88667	1.00421	2.50222	3.75326	3.17121	3.18813	5.39412	5.18607	4.03659	13.6584	14.1337	13.7109	15.5173	16.9867	12.0521
Me1G_0594	10.2697	21.9314	20.1452	14.4852	8.25198	13.6724	6.28035	8.77013	5.76797	607.475	521.533	593.971	86.9298	37.9731	48.4905
Me1G_0595	0.954557	0.432868	0.884168	1.3864	0.966196	1.1351	2.34631	1.62349	1.80387	1.57932	1.44445	1.19411	1.84877	2.22025	2.08046
Me1G_0596	0.250992	0.0438287	0.0428435	0.315258	0.302518	0.32714	0.440612	0.382823	0.275613	0.0457861	0.154721	0.141291	0.199076	0.623251	0.646424
Me1G_0597	2.32291	1.88065	2.44087	3.75131	3.86636	3.64165	4.54784	4.11285	4.88291	12.2501	12.2241	11.514	9.31985	9.21403	11.0199
Me1G_0598	15.0894	14.959	19.8556	30.9821	32.4671	29.0791	38.1005	34.1487	31.699	17.7086	19.5621	15.2116	20.9039	20.405	21.4196
Me1G_0599	0.878238	0.191699	0.655866	1.1778	0.964807	0.853009	2.22828	1.73881	1.26576	3.40443	3.38361	3.5534	3.04754	4.08899	3.35748
Me1G_0600	2.01491	1.63874	3.20382	12.6541	11.2833	11.6367	10.2813	10.3466	12.154	14.0731	16.646	15.9521	16.5014	20.0476	23.9919
Me1G_0601	2.67159	1.7193	2.44925	8.67818	7.57976	8.87835	3.8468	3.33875	4.01483	19.8665	19.9968	19.3989	24.8922	26.747	39.0933
Me1G_0602	16.9871	15.8981	18.9291	10.6283	10.6589	9.45334	10.345	10.8833	10.6471	11.8381	9.41254	10.5295	12.6408	16.3512	14.0917
Me1G_0603	8.19077	5.19475	8.24325	14.4688	13.7845	13.9785	16.1239	15.5201	15.092	22.8647	20.3349	20.9515	19.0335	19.6987	21.4527
Me1G_0604	30.8775	32.9981	33.4913	51.5781	51.9738	60.2656	64.1441	58.7177	77.6816	54.5834	56.0274	58.637	57.6206	59.7741	49.2326
Me1G_0605	1.38765	1.33827	1.29271	4.889	3.94445	4.23745	2.39818	2.26654	2.29064	19.9034	21.2079	19.6564	12.373	10.6412	14.7743
Me1G_0606	0.515749	1.80122	0.691716	3.23902	3.73716	2.95481	2.7485	2.76621	2.87216	3.76332	2.80078	4.97708	3.21412	6.32717	6.08803
Me1G_0607	36.0654	37.9273	35.7021	20.7553	17.0983	16.4501	13.553	19.3906	14.5788	32.8017	33.8191	34.5434	20.8299	21.3127	19.2043
Me1G_0608	2.90614	2.95639	3.52709	6.11165	7.57855	9.24902	1.0531	2.53378	2.81061	0.632276	0.328706	0.350203	0.105735	0.220684	0.515001
Me1G_0609	0.40908	1.07151	1.222	3.63958	2.4653	2.2558	4.71274	1.19989	0	44.7747	28.5795	53.3489	53.1311	6.77204	94.3827
Me1G_0610	263.117	287.642	335.303	347.425	301.621	327.021	246.189	253.213	236.115	686.823	670.904	716.149	880.868	836.722	687.575
Me1G_0611	4.36128	3.71816	6.80145	10.8747	10.8251	12.8318	9.03156	9.51052	8.29944	14.9329	14.8968	15.4033	17.794	19.3016	13.8935
Me1G_0612	0.234259	0.0292191	0.185655	0.315258	0.722682	0.335528	0.16523	0.157056	0	0.274717	0.0343824	0.0627959	0.0331794	0.242375	0.251387
Me1G_0613	6.1929	5.17421	4.66926	8.92656	9.07547	8.4135	17.1509	15.6385	18.8439	11.8549	12.5914	12.536	5.2112	5.81516	9.13084
Me1G_0614	7.05487	2.24455	5.33451	9.93142	9.64834	13.6644	10.3888	8.68013	11.3564	28.7282	30.8877	30.9316	28.8731	28.1007	30.5354
Me1G_0615	11.0013	1.69749	8.5395	72.7635	42.2463	59.8089	48.6976	57.3043	70.1394	22.5772	18.0258	29.3631	225.572	281.126	62.7937
Me1G_0616	0.187884	0.238609	0.0728892	0.464832	0.651916	0.582246	0.393545	0.420835	0.356362	0.124633	0.21058	0.320502	0.203212	0.812919	0.293268
Me1G_0617	0.379792	0	0.702317	2.21955	2.19343	2.34815	2.18767	2.04231	1.7377	1.67431	1.04052	1.4847	2.63581	3.34008	2.64914
Me1G_0618	59.9569	27.8963	44.6968	76.3609	83.5503	93.7808	97.0672	82.4442	99.1184	83.3418	85.3781	80.2285	105.799	92.3568	142.466
Me1G_0619	0.645132	1.07534	0.688262	2.88522	6.65648	4.16018	15.733	4.43824	8.6942	3.87827	3.79607	3.57661	6.13448	7.03891	4.0594
Me1G_0620	1.4962	1.16226	1.5305	6.11463	7.00568	7.72109	8.87187	8.38995	7.05511	3.31138	3.52649	2.74559	3.0977	3.27819	2.45562
Me1G_0621	0.504448	0	0.143513	0.264004	0.16889	0.168587	0.368979	0.394566	0.184644	0.153369	0	0.15776	0.166711	0.173975	0.541331
Me1G_0622	1.57021	1.70265	2.67309	5.31944	5.33342	4.68058	3.05658	4.46701	3.30016	19.7581	19.5669	17.9635	19.669	19.8622	14.3861
Me1G_0623	2.08778	0.838191	2.14781	5.55103	5.44841	5.20502	6.013	6.71429	6.92892	14.9281	14.4977	13.2218	13.51	13.6743	11.6822
Me1G_0624	85.4932	132.409	102.899	67.8405	66.7816	64.3213	79.7897	69.5664	74.217	36.4217	36.1724	40.9171	30.6047	28.642	40.3756
Me1G_0625	1.13829	0.886675	0.971515	0.724221	0.291432	0.268532	0.146931	0.222586	0.11029	0.142504	0.0229309	0.0628215	0.0221286	0.0692783	0.431125
Me1G_0626	11.6053	11.2286	12.829	12.3089	11.9252	9.30433	1.30943	2.04	1.25404	0.0563046	0.0634216	0.0579165	0.0408017	0.0851589	0.287057
Me1G_0627	0.319178	0.225085	0.345755	0.141344	0.197283	0.172313	0.040407	0.14403	0.0404408	0.0895762	0.0252247	0	0.0243421	0.0254027	0.184431
Me1G_0628	0.0162822	0.0426484	0.0277931	0.0852133	0.0490618	0.0652984	0.125051	0.152826	0.0357588	0.29702	0.0669129	0.0305524	0	0.0673851	0.174727
Me1G_0629	31.421	31.9677	34.2791	21.4416	22.2966	23.2691	25.4193	26.9905	25.2165	43.0446	44.5656	45.5595	76.1814	79.8173	66.6922
Me1G_0630	54.6017	62.0785	61.7686	46.7453	45.1082	46.1947	46.3853	48.7612	49.1584	51.9592	46.9688	49.1105	48.3092	49.1908	39.4855
Me1G_0631	11.5919	3.72178	10.089	35.8007	32.6413	31.8045	35.9493	35.8297	34.666	65.2255	67.1951	67.6658	66.1055	73.225	69.6938
Me1G_0632	1.11115	0	0.790289	4.07066	3.72015	3.5278	2.64144	1.30367	2.23694	18.2427	15.2212	8.33998	6.60987	8.43073	14.7061
Me1G_0633	0.834167	1.04046	0.559387	2.43228	2.27415	2.15059	1.11135	1.53795	1.11228	4.67377	7.71317	6.82005	5.78922	6.04147	6.2661
Me1G_0634	0	0.0316262	0	0.0758286	0	0	0.0397425	0	0	0.198232	0	0.067969	0.215476	0.0749548	0.233225
Me1G_0635	0.544075	0.828269	1.03588	1.3288	1.0369	1.25883	0.673478	0.900226	1.21021	5.19156	5.15981	8.40294	1.52144	1.35679	3.68277
Me1G_0636	4.91963	6.16869	4.86472	4.99062	4.09237	4.34577	4.70813	5.08548	5.92578	24.0372	27.9217	20.2927	21.573	21.7057	25.8617
Me1G_0637	73.3622	84.5842	92.6848	55.0041	43.6093	45.3031	49.1126	58.4539	43.1483	70.5819	78.7141	75.6788	67.8586	65.0376	55.3886
Me1G_0638	0.320265	0.196774	0.242969	0.658031	0.595697	0.380562	0.520574	0.361838	0.507984	0.367848	0.584957	0.534182	2.09332	1.84089	1.47655
Me1G_0639	11.4833	13.8254	15.7954	26.3072	21.8347	23.1532	16.6801	18.1122	15.3657	58.9573	60.3623	58.5108	59.575	54.6235	53.4382
Me1G_0640	1.29104	1.0646	1.5712	1.94693	1.64253	2.11899	2.72808	2.86677	3.50221	11.2261	12.144	10.9553	7.77481	8.55882	11.2169
Me1G_0641	2.39584	1.84081	2.29018	7.32258	9.04804	6.91798	12.6175	10.0069	8.20826	10.4892	8.66437	33.807	6.46093	7.13905	8.63858
Me1G_0642	18.3414	21.6945	15.9495	11.7362	10.4277	9.36809	10.4036	12.0995	11.1724	2.02014	1.27996	0.649367	1.09794	1.14577	0.594188
Me1G_0643	12.4684	14.9946	15.9759	13.6892	14.966	17.5362	18.5819	15.27	20.9722	11.8638	11.6869	11.9508	17.1211	17.4409	18.0384
Me1G_0644	6.47591	3.13405	6.25022	11.0655	10.7278	13.3275	11.3791	9.02925	12.8866	27.8211	29.958	27.5357	37.6726	37.3352	44.1486
Me1G_0645	48.2538	41.8978	52.8991	94.3553	85.9169	81.4132	70.3221	74.1807	65.4706	129.866	130.008	133.793	173.587	176.5	137.99
Me1G_0646	27.6267	30.0921	28.9657	32.931	34.3446	33.9305	40.9528	36.1065	40.0396	28.2735	26.43	28.933	29.3073	27.3109	28.5664
Me1G_0647	26.5426	31.8368	28.705	84.1082	74.0835	67.4408	67.0204	74.2885	59.8041	68.886	58.9689	69.2987	73.6425	83.8376	58.2486
Me1G_0648	7.97006	2.69218	5.43261	7.5496	7.11773	9.90717	9.06111	8.84322	12.2764	15.789	17.1919	15.0568	16.4116	17.8729	19.3889
Me1G_0649	2.37503	0.83423	2.49303	5.88628	5.64841	8.70374	15.7847	12.9397	5.84552	0.697189	1.00969	0.4098	0.43305	0.734368	0.175771
Me1G_0650	7.27883	5.12517	7.41475	9.03488	9.35482	8.82237	14.9664	13.3544	14.9543	8.36254	8.61547	8.66489	13.5463	14.9	13.3423
Me1G_0651	24.9485	25.5753	29.0799	21.7868	19.544	25.3858	44.5408	43.4046	52.1673	30.5764	31.3224	29.8762	33.7486	34.7178	49.1784
Me1G_0652	76.6443	40.8812	63.7043	44.0702	37.8309	51.1357	35.4147	34.5336	44.3173	87.6545	87.8425	82.0775	90.4515	95.5964	93.3702
Me1G_0653	2.76208	4.45218	3.80809	2.85402	3.52117	2.66277	2.17574	2.40971	2.0609	7.6871	9.02258	8.17296	5.33648	5.27589	7.44807
Me1G_0654	10.5896	5.84665	9.45339	5.27721	4.69247	5.23052	3.52404	3.92829	3.0781	13.4229	13.8796	13.4419	12.7378	14.622	12.1994
Me1G_0655	5.12042	5.35614	5.52427	8.98119	9.10759	10.2276	13.9959	11.4903	17.9599	14.0927	13.259	12.3879	14.9834	15.5128	17.7114
Me1G_0656	10.2706	9.73874	10.5566	13.9134	14.4301	13.5688	12.8989	11.8852	12.9979	27.2702	33.7498	26.6945	27.7512	30.4562	20.0607
Me1G_0657	0.121707	0	0.12465	0.254782	0.317832	0.390476	0.373894	0.399823	0.507853	0.0888072	0.0500163	0.365399	0.193065	0.251846	0.417937
Me1G_0658	6.14993	6.2363	7.08803	13.736	16.0262	15.2207	23.2977	19.7147	20.4989	9.62868	10.4975	9.9952	14.6432	16.2331	18.3957
Me1G_0659	5.21374	3.70812	5.5623	15.5532	17.6848	16.9997	21.2489	18.7973	21.4456	29.4046	29.6397	26.8223	24.295	24.4545	37.8358
Me1G_0660	3.63139	2.63273	3.45907	19.4462	19.507	25.0633	57.8787	72.4677	53.9395	42.5263	41.6392	32.5493	25.0094	35.3579	30.1314
Me1G_0661	2.01967	2.12135	2.74768	3.15869	3.25381	3.81738	2.37079	2.20795	1.87829	6.92107	7.09159	7.24533	14.22	14.6379	13.0473
Me1G_0662	234.173	390.417	297.909	170.075	153.566	153.972	201.731	216.784	206.275	47.4721	41.8701	51.3117	64.8579	64.3231	38.5454
Me1G_0663	5.93601	2.4601	6.10876	20.7851	21.567	27.4751	25.7621	23.8953	28.6693	46.2005	48.5133	38.4595	23.8896	21.369	33.7616
Me1G_0664	2.05344	2.38415	2.53564	5.49913	6.50563	5.65072	9.56322	8.41947	8.43178	7.07337	6.12709	6.02566	6.34587	7.27782	8.39235
Me1G_0665	110.417	59.5773	107.3	183.736	169.654	160.805	253.052	263.397	278.755	121.634	110.9	119.443	87.6389	92.8479	145.139
Me1G_0666	21.5895	12.8199	21.8609	37.4544	26.1636	29.8788	29.4751	34.7093	25.2002	131.048	125.264	134.187	214.911	242.505	182.426
Me1G_0667	3.43222	2.02654	2.69752	4.85895	4.61299	3.96104	2.43825	3.38954	2.33184	1.93688	2.33391	2.27033	16.6471	14.9198	3.07372
Me1G_0668	0.0277412	0.121106	0.0236767	0	0.0835905	0	0	0.0650955	0.060925	0	0.0570024	0.0520545	0	0.0574047	0.0595391
Me1G_0669	2.16357	1.40921	2.04438	2.79107	3.05986	3.80538	4.09748	3.41307	5.27503	5.25221	5.57734	5.40258	8.91426	8.20008	8.62036
Me1G_0670	45.5777	35.8139	47.7386	65.5731	64.2928	70.1673	56.299	48.9562	42.631	54.9666	55.9477	59.1574	95.0399	103.596	120.203
Me1G_0671	6.90493	8.04347	8.22348	53.6711	59.2337	63.7721	34.111	29.6978	38.7817	6.97279	8.3247	7.27157	21.0965	17.5323	22.0403
Me1G_0672	6.69893	4.39539	5.81972	15.1109	15.0889	15.8629	25.6882	24.4226	28.8685	3.78997	4.2143	3.42366	10.0087	10.1416	9.51826
Me1G_0673	10.4953	13.0272	12.1511	5.55339	4.88683	4.99421	4.25784	3.66967	1.93353	7.29056	6.59349	7.95576	17.4345	16.7079	9.64664
Me1G_0674	0.0787974	0.300994	0.0252196	0.134026	0.118717	0.177756	0.129682	0.300462	0.0865269	0.0898391	0.020239	0.16634	0.0390617	0.122291	0.0845586
Me1G_0675	65.1514	92.1874	85.0241	128.238	116.849	97.7668	93.7817	112.983	85.3096	149.083	116.992	151.206	154.048	150.634	95.443
Me1G_0676	36.1143	32.6749	42.6834	45.4496	47.4312	39.4692	63.985	56.2971	60.5598	46.4883	45.7973	44.0941	65.9433	63.8344	70.0758
Me1G_0677	7.45864	2.40934	6.62182	13.3954	13.8382	14.0139	28.2362	25.4317	30.1043	18.2387	18.2843	17.5227	22.7991	23.5856	24.1621
Me1G_0678	10.0529	7.74924	8.77031	9.85952	10.5004	11.4295	15.0326	11.9098	14.3987	15.2143	15.5978	14.2104	13.1241	13.3083	15.239
Me1G_0679	0	0	0	0	0	0.0742696	0	0.0869112	0	0.405393	0	0	0	0.613144	0.635942
Me1G_0680	0.125726	0	0	0.394796	0.252561	0.630269	0.551776	1.03257	0.414178	0	0.258341	0.235917	0.249302	0.520328	0
Me1G_0681	49.5959	36.364	38.5426	37.0365	36.4335	36.087	26.7731	24.1965	22.8739	18.2102	18.2079	14.3174	31.9513	30.2411	24.2763
Me1G_0682	4.47338	3.55566	4.13879	10.7942	11.3901	9.19621	18.1201	13.9665	9.35657	3.47444	2.65199	3.59743	20.2251	17.7356	12.9088
Me1G_0683	11.725	6.75916	6.92796	30.8388	39.3309	39.3357	55.9929	65.1668	66.1088	31.2605	22.8568	23.9755	37.5566	28.4616	33.23
Me1G_0684	1.64797	2.19615	1.25846	1.54337	2.17794	1.91315	26.6459	18.7244	6.66705	5.22136	4.99024	4.71983	12.0391	13.82	4.84
Me1G_0685	1.05521	0.690984	1.27297	3.26038	3.30187	3.50957	2.96117	2.22608	2.23945	8.47703	8.00577	8.96723	14.4655	14.5709	15.3086
Me1G_0686	2.99912	1.99544	3.38634	6.50071	5.8284	6.60161	5.01507	4.85448	5.64434	21.6515	22.3632	20.0235	12.5509	10.8825	17.7787
Me1G_0687	0	0	0	0.0699719	0.134289	0.268095	0.660113	0.470593	0.0734072	0.243895	0.137362	0.125439	0	0	0.573898
Me1G_0688	16.0044	7.09994	16.4522	25.5009	25.6093	23.4195	19.3725	19.4996	21.0963	31.973	31.6874	33.3747	33.7265	32.6485	37.6867
Me1G_0689	0.75419	0.481822	0.565189	0.539112	0.332567	0.350413	1.19076	1.12226	0.28279	0.134224	0.113393	0.0690334	3.61103	3.99675	0.197398
Me1G_0690	5.8106	9.21823	7.52245	7.54634	7.04466	7.00397	7.54183	8.48065	6.68783	17.2011	18.3405	16.486	22.1929	20.7859	18.1158
Me1G_0691	0.793184	0.664576	1.00915	2.08589	1.85809	2.28943	1.93782	1.66759	2.10174	6.16967	6.84324	6.04586	7.96168	7.49811	7.19535
Me1G_0692	0.237253	0.138098	0.366413	0.212858	0.374469	0.271852	0.433847	0.384401	0.297744	0.391579	0.185716	0.169596	0.380838	0.607836	0.436456
Me1G_0693	0.0280632	0.0245022	0.119757	0.117495	0.394616	0.196954	0.461854	0.0987763	0.15408	0.307158	0.634302	0.210634	1.05728	0.871062	1.26483
Me1G_0694	0.0728085	0.0423798	0.051784	0.482657	0.4144	0.498821	0.306221	0.270507	0.186551	1.21749	0.872702	0.6831	1.05872	2.1846	3.4378
Me1G_0695	30.1714	40.4778	29.9292	25.6022	26.1508	23.7798	22.3809	19.4509	21.9924	109.638	116.562	112.846	49.9721	56.1018	59.7002
Me1G_0696	33.4742	34.8344	35.2669	24.7638	25.8769	26.2034	28.4163	26.4275	30.0239	23.8794	27.6994	25.7376	19.7149	20.5363	19.2556
Me1G_0697	1.51052	0.602085	1.48539	4.537	3.3312	5.49814	1.5132	1.54108	1.08176	2.6956	3.77855	5.85364	18.8828	19.2979	54.0557
Me1G_0698	17.0894	5.89953	13.1583	20.2214	23.8012	27.2753	26.7454	25.2982	32.5901	42.1862	45.4234	40.9704	43.888	47.2632	46.9488
Me1G_0699	0.824607	0.0514265	0.804329	1.04807	1.00572	1.83067	1.68023	0.552845	1.4876	6.87658	10.0453	7.95763	6.89081	4.7534	8.46973
Me1G_0700	2.83792	1.59754	2.99578	4.88564	6.26344	6.47683	6.06352	5.69541	6.35562	10.5583	9.66773	11.0007	10.3661	13.1358	17.1505
Me1G_0701	13.8664	9.07362	11.381	18.4717	17.8305	22.1675	14.3924	13.3876	15.2513	23.8337	25.754	22.0574	30.45	34.4571	35.1919
Me1G_0702	22.4197	26.7301	27.3616	33.311	36.2177	34.2356	39.8626	35.4156	30.4041	16.6938	16.6389	19.5516	26.8515	28.9501	24.373
Me1G_0703	236.115	235.437	197.17	314.345	354.334	368.069	530.541	490.716	664.967	271.738	255.747	243.64	415.035	376.655	381.534
Me1G_0704	0.467188	2.85534	1.09653	3.54531	2.22892	2.10782	2.1785	2.74067	2.18032	3.62205	4.07988	6.13652	5.09511	8.21735	3.00808
Me1G_0705	0.106786	0.20645	0.12369	0.56685	0.45967	0.435903	0.34312	0.438507	0.326655	1.16879	0.783651	1.28813	0.907478	1.53101	0.67119
Me1G_0706	27.9642	33.1789	32.5199	24.6829	24.0429	21.1451	54.725	46.1717	67.9694	11.7607	11.1369	12.0211	16.7157	16.6444	15.1245
Me1G_0707	21.0231	23.0801	24.6861	13.9703	11.6692	11.0936	10.0345	11.4808	12.0173	73.5469	79.3975	72.5382	26.1569	25.9729	34.5081
Me1G_0708	11.1678	6.72465	13.7363	18.8199	17.1524	18.2	16.4054	14.4427	16.4338	15.6245	14.4889	12.0601	17.3523	18.0809	16.5587
Me1G_0709	72.603	66.9544	70.551	84.692	56.5226	65.9221	31.5114	42.5911	49.4679	1076.83	1021.52	1266.6	215.368	158.382	126.723
Me1G_0710	10.8555	13.521	11.4361	6.93284	6.42896	6.42918	10.0968	9.11899	9.71908	13.7079	11.9237	12.7145	13.4126	12.9054	11.6492
Me1G_0711	40.399	77.3983	66.8428	5.69028	3.85636	5.58679	2.3113	4.02629	3.50717	3.65691	1.32651	10.0735	3.63816	1.6171	0.291692
Me1G_0712	13.187	14.7389	15.243	29.0365	22.7245	24.554	11.1857	10.9646	10.8503	122.907	132.599	118.906	19.3001	19.3002	49.6679
Me1G_0713	55.4303	85.0068	59.7034	55.129	47.3542	51.3707	80.7899	72.1136	92.3123	20.8949	19.9636	18.2307	44.4111	51.0019	40.6065
Me1G_0714	203.735	221.205	190.425	149.209	162.664	185.226	237.041	216.229	216.714	62.8497	70.7174	63.3889	88.2906	87.7371	88.5972
Me1G_0715	1.81769	2.05067	1.63853	2.67218	3.32319	2.53911	3.31641	1.86905	3.76773	4.32177	4.57429	5.78682	4.49524	4.353	5.34769
Me1G_0716	56.4586	33.5055	52.1141	86.1271	84.115	84.7904	85.5001	83.67	91.4545	145.95	143.975	148.306	178.044	187.264	150.571
Me1G_0717	1.22953	0.760408	1.20242	6.11306	4.34806	4.77685	15.5699	11.811	8.46653	4.06529	2.6317	3.98942	0.609508	1.11311	0.989573
Me1G_0718	10.1211	7.82973	9.36843	11.5007	13.0647	13.5951	15.127	11.557	15.5619	12.931	12.5848	11.5026	9.38488	9.26712	11.7618
Me1G_0719	0.0332626	0.0290418	0	0.0174081	0	0.0166746	0.0912373	0.0195128	0	0.151694	0.0683475	0.0624149	0.296802	0.275319	0
Me1G_0720	0.158736	0	0.0451594	0.387682	0.159435	0.212199	0.0580537	0.248318	0	0.868699	0.543614	0.496427	0.944267	1.20439	0.227122
Me1G_0721	0.142752	0.934784	0.243673	0.224129	0.215071	0.0715618	0.156624	0	0.0783775	0.130204	0.439987	0.401796	0.990716	0.886184	0.153189
Me1G_0722	2.58028	1.50191	3.42569	2.34069	2.70684	2.29956	2.51647	2.22006	3.27415	3.34718	3.88809	3.01263	4.20684	3.20361	7.01465
Me1G_0723	0.0678985	0.22231	0.144875	0.337581	0.187544	0.306339	0.204866	0.199157	0.111838	0.185791	0.104638	0.127407	0.235612	0.386379	0.145726
Me1G_0724	11.4898	8.55819	11.5377	11.5888	11.2761	11.4421	12.7423	11.9908	13.6542	37.3435	38.5638	36.9017	30.3058	27.1403	27.4515
Me1G_0725	20.2534	24.3356	25.2215	30.8759	31.0263	29.2767	47.1363	45.2062	51.9365	12.5028	12.3801	12.3025	20.7123	20.6472	24.6534
Me1G_0726	0.253781	0	0	0.132817	0.382349	0.254442	1.9491	0.595503	0.836026	0.231474	0	0.476202	0	0.262573	0.544672
Me1G_0727	0.0685209	0	0	3.63985	5.23054	4.94635	10.1492	7.57703	18.3215	1.12497	0.985572	0.739304	0.13587	0.283579	0.441184
Me1G_0728	9.77501	11.6627	12.2783	16.9909	18.4034	19.3681	27.8678	23.5989	28.3889	9.27889	9.74741	8.96357	6.84098	6.15514	8.23513
Me1G_0729	1.17173	1.64578	0.73917	41.5396	60.3287	46.2763	108.102	82.4849	126.877	4.83256	2.82639	3.4414	21.8199	15.075	22.6333
Me1G_0730	15.6174	16.3551	14.7343	42.0547	51.7512	49.1602	46.914	32.4182	32.0513	131.652	128.636	206.471	142.928	144.367	111.824
Me1G_0731	0.194437	0.295516	0.331897	0.135679	0.238692	0.158842	1.95949	1.93484	0.45865	0.170778	0.133175	0.121616	0.0428385	0.17882	0.139102
Me1G_0732	1.79786	3.49879	2.9025	3.67297	2.74131	3.01872	2.66178	2.84637	1.73636	3.47724	2.98208	4.3084	4.6817	3.98923	2.74287
Me1G_0733	35.0338	45.6914	47.8669	42.9149	44.5852	47.6402	39.9204	40.6489	31.9328	11.5908	9.74049	12.5328	14.0623	15.5291	16.536
Me1G_0734	20.868	14.5543	22.1744	109.866	102.295	105.112	72.747	83.4981	64.5456	17.2138	19.5605	21.0608	35.6915	29.4188	24.8919
Me1G_0735	0.0609075	0.372252	0	0.191257	0.244704	0.122132	0.133652	0.285841	0.0668821	0.111108	0	0	0	0.126035	0.130721
Me1G_0736	94.6556	81.0621	87.2211	34.452	30.8668	33.2896	25.1188	23.0787	23.6358	46.6293	48.1429	45.9352	54.3614	51.3809	47.3898
Me1G_0737	79.1683	67.9915	84.5313	82.9849	92.3687	93.3423	118.953	106.671	125.292	69.8776	68.8336	65.1829	91.6838	84.768	89.5295
Me1G_0738	2.24564	0.452467	1.25317	2.44093	2.8628	3.11745	1.99005	1.92538	2.08655	16.9638	21.711	18.6919	13.9295	14.1789	15.942
Me1G_0739	49.3194	42.538	46.3849	67.4943	85.309	85.626	168.168	162.1	141.73	49.5232	59.4769	44.1456	47.5285	52.6185	71.6855
Me1G_0740	116.64	166.309	181.44	136.08	116.962	128.354	73.0088	67.9134	51.7827	86.0238	85.8202	85.7278	119.151	147.555	180.33
Me1G_0741	54.2253	65.2588	61.6853	46.6659	48.1114	46.9424	49.4238	45.8828	50.1428	24.4833	20.1288	16.0658	23.5541	27.1342	31.2885
Me1G_0742	77.3213	50.773	69.2476	50.8097	54.1794	59.6939	46.412	50.1535	58.7435	33.1616	31.1447	27.233	34.7695	35.9769	41.4607
Me1G_0743	1.98582	1.49919	2.30018	7.35315	7.5434	8.2035	6.46268	7.20865	7.36985	23.4512	23.5776	22.0634	19.0814	23.1415	25.444
Me1G_0744	4.00496	3.74988	5.39758	6.66451	5.7589	5.5225	4.8418	4.4847	4.26812	13.6716	11.5167	12.5922	23.5048	20.4852	18.7812
Me1G_0745	76.9955	40.7778	53.0109	101.729	104.487	124.486	139.406	109.71	135.944	57.3857	55.5469	57.7076	52.8057	51.4854	60.5657
Me1G_0746	8.13018	3.00064	6.28228	8.32198	8.50089	7.99707	9.34233	9.17773	10.4767	12.6322	13.5965	12.8494	17.0875	20.061	19.2107
Me1G_0747	48.41	40.637	47.0953	54.4082	55.4448	60.2182	67.298	56.622	70.3045	76.4407	73.744	72.8523	137.028	126.291	138.512
Me1G_0748	0.299779	0.336522	0.731018	1.25512	1.16139	2.01804	1.31564	0.351719	0.94053	0.468735	0.615982	0.160718	0.424592	0.0886184	0.459567
Me1G_0749	0.78459	0.342516	1.00445	4.27042	3.94024	4.0905	2.88379	2.07119	1.24925	43.367	45.3825	37.1002	64.564	54.5511	102.213
Me1G_0750	2.15432	1.32947	2.10822	7.09538	6.78599	6.29885	6.81875	6.23293	5.98223	11.5429	12.747	11.8098	17.4897	19.4187	17.3569
Me1G_0751	0.67228	0.677278	0.441369	1.46149	1.55825	0.518486	0.794349	1.1528	0.68144	1.69806	0.743828	1.74667	2.05086	1.60516	1.33188
Me1G_0752	2.89998	2.16918	2.81465	3.26678	2.88612	3.48372	3.72502	3.12236	3.71843	6.70947	6.41303	5.9725	7.59116	7.70237	8.82369
Me1G_0753	24.0249	41.9236	33.5232	30.4301	35.5765	31.3438	47.8644	39.8747	48.6858	18.212	16.4249	16.6473	19.8624	20.1987	18.9215
Me1G_0754	9.7583	8.50283	12.1137	16.2819	16.8731	17.1792	21.8824	18.4821	21.5828	23.1907	22.2822	21.521	24.3469	23.1475	30.6598
Me1G_0755	141.628	130.474	131.315	132.87	129.694	141.778	125.08	127.412	164.874	203.579	206.314	214.735	187.403	213.419	174.482
Me1G_0756	39.1393	40.7602	36.0399	85.6524	75.7557	65.1228	65.1273	73.5656	56.4127	107.986	99.4555	123.406	127.553	129.22	87.5394
Me1G_0757	0.136094	0.227166	0.150317	0.171779	0.265348	0.152502	0.232763	0.173763	0.215376	0.175245	0.148048	0.150219	0.230175	0.248487	0.249135
Me1G_0758	35.8843	22.3112	21.6427	52.8069	78.2769	64.5835	124.28	124.649	180.167	3.82511	2.47027	3.069	13.416	8.50448	2.43019
Me1G_0759	2.93729	4.88923	4.2456	8.34075	7.97514	7.29584	8.72214	8.00409	9.19764	13.3091	14.9525	12.9256	10.7656	11.3915	13.3199
Me1G_0760	98.0444	99.2053	96.6619	81.2133	71.787	77.9058	34.2268	36.4963	35.9383	56.2367	62.0699	53.4024	43.6742	37.2427	58.3081
Me1G_0761	25.1529	26.3064	35.5701	34.5647	35.1132	33.6492	14.8745	12.2531	9.96053	10.5542	10.3267	11.1324	61.9312	58.3391	48.0909
Me1G_0762	0.0956961	0.347067	0.207329	0.0385253	0.155267	0.0664237	0.0807658	0.146823	0.0565833	0.120856	0.105881	0.138129	0.0583862	0.0304651	0.28438
Me1G_0763	11.9547	14.1655	15.0292	19.3909	19.2244	19.0855	18.1093	16.8361	18.1245	17.7616	20.1779	17.254	21.6607	20.428	20.6512
Me1G_0764	0.0338096	0.206637	0.028856	0.212332	0.0679173	0.135591	0.111285	0.357008	0.445514	0.801784	0.277887	0.761297	0.402245	0.489733	0.798196
Me1G_0765	1.24149	0.833814	1.59618	4.33159	3.72491	4.02143	1.70267	2.46501	2.91007	5.19728	5.02025	7.34712	2.71424	3.47475	2.06672
Me1G_0766	9.97516	5.409	11.3104	26.1072	26.3353	29.3016	25.95	21.7541	29.6566	87.0091	95.2024	85.7484	76.8805	78.1298	98.6785
Me1G_0767	2.6175	2.07376	2.97866	7.42439	7.69237	7.33027	5.46894	5.46906	6.13886	9.34339	7.91821	11.0965	16.9163	18.5728	14.894
Me1G_0768	0.11452	0.199976	0.228061	1.47838	1.91707	1.07163	1.80096	2.06021	1.97013	1.11417	0.549065	0.931181	1.96803	1.89579	1.06507
Me1G_0769	0.800114	0.954735	0.9788	3.6291	3.68335	2.80769	3.74556	4.22434	3.39726	4.71928	4.35677	4.60417	6.08174	7.20215	4.66514
Me1G_0770	0.745038	0.37453	0.712953	1.08704	0.680292	0.973335	1.08992	1.21848	1.26437	2.51228	3.15457	2.75366	2.73082	2.10232	1.50211
Me1G_0771	13.4471	22.0508	18.0175	27.0405	23.2368	23.3884	3.96609	4.12803	2.59335	6.94586	5.05083	8.5013	1.24242	3.39098	7.13757
Me1G_0772	0.78559	0.724011	0.670487	1.14206	0.876724	1.61903	0.430965	1.02411	0.718876	6.13038	6.09817	8.27136	11.3369	12.1921	14.2378
Me1G_0773	27.1845	17.5892	27.513	36.2344	38.8516	43.8856	32.3964	28.3904	36.3309	55.7166	60.2955	56.0617	64.8674	64.3279	76.6443
Me1G_0774	3.02064	2.68014	3.85402	4.48925	4.0986	4.49054	4.5511	4.51446	4.65583	22.3764	26.3001	21.4764	9.75588	8.57076	15.1226
Me1G_0775	0.165554	0.361366	0.164847	0.086643	0.0831417	0.0276642	0.0605472	0.194238	0	0.151002	0.0566963	0.051775	0.109425	0.0570964	0.236878
Me1G_0776	169.362	159.137	159.871	99.6433	104.042	111.485	211.932	190.893	233.077	57.2342	54.7309	53.3555	56.9658	58.4457	57.3521
Me1G_0777	0.600699	0.802139	2.53327	2.42256	1.3664	1.8245	3.0046	2.67401	2.7161	0.386752	0.181516	0.530433	2.52237	4.38713	0.417106
Me1G_0778	1.56228	1.01405	1.00003	0.839138	2.12663	2.79263	0.507462	0.820008	0.733613	0.674979	0.718059	0.81002	4.52446	8.0182	2.91182
Me1G_0779	6.55926	7.05642	7.09774	10.421	6.58817	6.57635	7.45369	7.83315	4.75892	10.0424	5.05421	10.3299	34.1416	46.0513	7.793
Me1G_0780	0.585827	0.0913377	0.321425	0.197096	0.27319	0.125861	0.275467	0.19638	0.206773	0.916002	0.38692	0.274816	0.165948	0.303062	0.359234
Me1G_0781	1.27481	1.13531	1.31107	3.07567	2.88096	3.3423	4.62966	4.08321	3.9126	7.54628	7.63572	7.58291	6.7998	7.29392	6.38862
Me1G_0782	0.910134	1.06796	1.0687	2.68803	2.77155	2.63289	3.93707	3.85641	3.75575	4.08194	4.34776	4.12266	3.54043	4.07855	5.2753
Me1G_0783	47.6594	36.1955	31.24	37.1385	39.8222	39.8885	72.3331	75.9256	73.9269	26.3076	27.6575	28.4783	52.0178	53.0053	47.6558
Me1G_0784	18.9945	7.32164	11.6002	141.557	196.633	181.073	118.96	120.243	150.732	4.15798	4.10534	4.32982	21.7614	15.2562	89.2636
Me1G_0785	0.415998	0.643404	0.466634	0.584717	0.716283	0.476665	0.508586	0.404405	0.32629	0.954003	0.610563	0.780592	0.966288	0.811631	2.24482
Me1G_0786	47.5011	44.1793	48.7338	69.348	65.8273	68.9277	65.2989	58.7518	69.7512	50.7908	49.7983	49.7401	55.2407	54.6221	54.4019
Me1G_0787	10.6207	11.6163	18.0805	38.7892	47.3731	39.5021	63.7146	75.6363	185.723	37.1863	34.0257	36.108	32.6087	26.3492	24.8779
Me1G_0788	0.0698006	0	0.0595736	0.876728	2.10325	0.349912	15.6996	10.7282	45.8353	0.127331	0	0.392928	0.276814	0.433313	0.898848
Me1G_0789	3.48411	2.3278	3.7235	5.58125	5.62958	5.25497	8.54287	6.74187	9.61461	12.0114	11.9319	11.4268	15.4393	18.139	18.0982
Me1G_0790	3.98799	2.46902	4.13083	19.0498	22.6314	18.2108	30.3304	23.8201	32.5453	30.5546	36.9496	31.9056	27.6052	25.8822	41.8619
Me1G_0791	0.848931	0.741209	0.931562	0.634701	0.609052	1.09433	0.532244	0.426865	0.665862	0.221232	0.498393	0.455132	0.721431	0.50191	0
Me1G_0792	5.66117	3.70711	4.15409	7.51537	7.87042	8.70423	6.34386	6.13578	5.15515	24.6529	26.0668	26.4598	52.842	67.3232	52.4532
Me1G_0793	40.5175	52.9147	48.3549	70.702	84.0363	78.715	97.2981	80.2237	106.745	66.4124	70.1016	59.2797	69.5795	68.544	77.0525
Me1G_0794	10.3079	9.06912	9.94804	3.27829	1.67246	1.98745	0.652474	0.837265	0.56595	1.15715	0.977561	0.371961	0.786131	0.328153	0.170177
Me1G_0795	5.69372	3.92362	7.03323	6.20846	6.16222	5.45888	5.53911	6.29508	5.5686	3.6962	3.34933	3.18605	4.10751	4.33332	3.59556
Me1G_0796	21.5571	14.9229	22.1159	59.2419	67.4309	64.7516	89.1052	112.344	86.1121	32.1017	29.1536	35.2497	33.5857	28.2669	20.6783
Me1G_0797	2.16268	2.63981	2.29579	2.92816	3.16646	3.26866	4.56862	4.05226	4.20617	9.12691	8.75507	8.70176	8.08603	6.2564	5.86552
Me1G_0798	1.8129	1.2487	1.9384	4.11668	3.51027	3.66049	3.82896	3.04871	4.31326	15.0657	14.1865	15.4686	24.2249	26.708	22.6429
Me1G_0799	2.19047	1.69147	2.0856	37.1452	39.8454	37.8757	14.1664	8.39444	13.5497	27.8505	18.5918	21.8525	18.9017	12.9831	38.7203
Me1G_0800	0	0	0.0892846	0	0.105073	0.209769	0	0.245475	0.114874	0	0	0.196297	1.03717	0.432945	0
Me1G_0801	133.538	418.603	288.01	132.765	126.675	105.477	906.224	1151.25	1165.3	27.2548	20.1137	31.3219	433.761	536.455	245.029
Me1G_0802	19.0214	13.4489	29.615	34.7704	16.4624	19.5656	27.0646	37.4309	54.8968	81.3975	77.1562	102.345	160.761	290.158	29.5299
Me1G_0803	562.582	680.423	626.141	399.407	296.601	351.944	23.2778	87.3007	43.9193	0.370359	0	0	0.201288	0.420117	1.08934
Me1G_0804	0	0	0	0	0	0	0	0	0	0	0	0	0	0	0.511518
Me1G_0805	0.119167	0.104046	0.203414	0	0.119692	0	0	0.139814	0	0	0	0	0	0	0
Me1G_0806	73.9732	106.334	91.2644	50.2191	50.2371	42.3969	65.2729	67.1397	60.4924	41.6488	42.1215	42.7494	55.6844	54.7023	40.6359
Me1G_0807	79.9159	39.0514	63.7083	43.4005	34.5375	42.2765	21.7002	22.9694	22.9861	40.2002	34.6575	43.4234	77.5402	67.1033	51.8217
Me1G_0808	0.182542	0.318758	0.441424	0.817346	0.651899	0.742238	0.478449	0.368848	0.612481	3.45944	3.87588	4.33868	15.323	17.9633	7.3567
Me1G_0809	1.39627	1.74738	1.43004	0.405969	0.389563	0.37331	0.851089	0.637076	0.613296	2.8584	2.77341	2.88201	1.81501	1.9904	2.06441
Me1G_0810	4.86848	4.66906	6.5504	11.3739	11.069	11.9069	11.4905	8.89425	12.9564	8.30359	7.7533	7.35324	6.58282	6.56865	6.15179
Me1G_0811	360.385	243.308	256.674	69.6762	55.5542	68.3529	30.4355	33.5143	29.7872	1.62115	1.78259	1.74697	2.18174	1.66382	3.13348
Me1G_0812	0.732775	0.10102	0.72416	1.85695	1.08464	1.3147	1.35408	1.80997	1.77871	0	0	0	0	0.159613	0.413869
Me1G_0813	8.4828	8.31779	12.6079	7.98695	8.78562	9.02155	4.43611	4.74374	4.48335	21.9461	22.7654	21.7686	15.2616	16.9655	15.5545
Me1G_0814	24.2319	14.9764	18.0221	34.4198	38.1336	37.9136	39.963	33.8254	36.7409	22.7918	22.5646	22.4793	43.6102	32.9277	38.8918
Me1G_0815	0.654979	0.351919	1.03202	2.4786	1.46755	1.71748	1.99005	1.47781	0.885205	0.459545	0.621159	0.378161	0.49952	0.521285	0.540667
Me1G_0816	192.125	196.478	206.082	490.476	486.763	527.202	673.337	760.208	492.218	3.31818	2.32647	2.68178	33.1608	27.9226	6.69246
Me1G_0817	27.4291	38.9894	33.9548	7.61267	6.95383	7.93074	12.9159	17.0936	8.97618	25.2591	24.636	25.6469	30.3222	30.4053	23.1641
Me1G_0818	1454.78	379.663	747.484	929.527	723.275	1701.31	931.053	827.648	772.809	6.20548	4.79305	3.46513	68.9948	53.699	56.9472
Me1G_0819	2126.53	1622.18	2058.37	2549.28	2246.95	3048.84	2575.01	2525.76	1769.74	5.38765	2.77048	4.53793	84.365	66.8278	59.2533
Me1G_0820	7.1879	9.86341	12.6849	18.8979	12.4495	14.4132	7.99817	9.78792	6.19009	55.2984	60.7531	63.9121	118.646	118.92	59.0594
Me1G_0821	5.2605	5.16911	6.60165	15.732	11.2117	9.97871	7.82296	12.731	13.0827	1.839	2.90003	3.54254	1.7809	3.37564	0.590082
Me1G_0822	7.32409	8.98672	8.89306	30.266	23.8444	25.5738	6.70723	7.41295	8.54653	44.5532	48.8605	38.2059	29.7041	24.6128	37.1391
Me1G_0823	0.175464	0.25926	0.230393	0.94655	0.325361	0.85254	0.399838	0.269208	0.578028	1.05873	1.41443	1.57025	1.57905	2.15058	2.17261
Me1G_0824	77.5754	74.9252	80.76	150.871	164.437	147.376	148.838	149.397	129.793	77.3785	99.2276	85.4103	31.8646	43.0432	45.519
Me1G_0825	1.1359	0.931042	0.791403	2.98451	3.99316	3.68385	3.96775	3.41336	2.64738	15.71	15.981	9.63494	32.6822	30.9882	49.8525
Me1G_0826	2.74889	1.76709	2.73286	5.62808	4.61179	4.78523	5.99889	4.99724	5.73854	5.78601	6.51737	7.02862	8.56547	10.1888	8.55788
Me1G_0827	99.0252	65.0591	70.2375	71.3788	71.381	71.9791	85.8059	81.9555	176.63	144.731	138.035	129.43	199.414	184.169	167.648
Me1G_0828	10.634	14.3838	15.805	16.4413	13.4916	13.1747	6.36767	6.7236	6.47989	189.148	232.382	190.956	56.3342	55.4402	100.824
Me1G_0829	8.39717	15.3085	9.05888	5.62519	2.56399	3.70438	0.442232	0.0788166	0.73767	1.47054	1.24232	1.8908	0.266411	0.417028	0.865068
Me1G_0830	155.607	72.6756	87.8085	87.2667	73.1624	85.3496	75.4758	89.8975	93.3302	577.076	575.113	590.683	452.185	439.897	643.159
Me1G_0831	4.48038	7.75366	4.70286	4.59165	4.27176	4.08978	2.96414	2.54203	2.9813	29.1305	31.3562	27.5804	10.1836	9.88006	16.5049
Me1G_0832	162.242	253.578	222.291	288.599	327.945	289.629	391.4	338.453	321.243	91.9601	85.1166	100.487	96.6914	92.1524	57.334
Me1G_0833	76.1235	57.5393	60.9731	41.112	38.8627	38.3189	39.4631	40.8921	68.1384	132.437	122.622	130.673	163.669	150.137	147.118
Me1G_0834	0.180318	0.247402	0.197869	0.485331	0.232859	0.309922	0.0847889	0.0906687	0.0848598	5.35698	7.35738	5.46201	45.5112	44.2426	45.0583
Me1G_0835	97.0132	91.6659	99.3854	100.977	99.696	86.9416	88.3465	93.928	94.7969	55.9305	56.3184	53.7544	70.1609	76.4221	65.4714
Me1G_0836	0.60361	0.512378	0.48655	1.1583	0.976768	0.907773	0.735852	0.767208	0.77329	4.31267	4.16875	2.76865	4.22237	3.81652	4.93004
Me1G_0837	24.9408	15.6333	24.9801	10.6754	11.515	13.207	14.1612	19.3448	15.1318	51.9605	54.3423	48.1294	26.7223	25.9489	37.5326
Me1G_0838	0.116731	0.0203837	0.039851	0.366548	0.257939	0.30429	0.0768445	0.219129	0.230726	0.170352	0.287828	0.481881	5.60144	3.23676	1.25265
Me1G_0839	0.0247219	0	0	0.0517531	0.0744926	0.0247863	0.135621	0.145026	0.244323	0.0901956	0.152395	0	0.0980418	0.204627	0.0530589
Me1G_0840	14.7564	5.02323	10.8956	7.66581	19.0695	16.6967	9.41734	25.6321	23.2216	71.991	84.8929	69.5879	85.53	89.9323	105.524
Me1G_0841	0.0958334	0.139455	0.190848	0.367801	0.385023	0.352304	0.350487	0.562188	0.210468	0.699279	1.31278	0.839182	12.9852	12.6916	7.61017
Me1G_0842	4.69119	6.32126	4.44522	6.72749	7.71707	8.03653	11.5505	9.10108	10.5055	19.9455	21.3281	16.9122	21.6073	24.7654	21.5637
Me1G_0843	16.2575	16.8517	15.3743	12.2012	13.4879	13.6151	12.3885	9.86344	14.5453	18.1914	17.258	15.7003	19.6163	20.1421	21.7267
Me1G_0844	266.954	248.521	292.565	328.27	307.006	264.493	287.714	258.235	286.734	304.214	313.747	346.63	421.012	437.248	424.094
Me1G_0845	21.7135	36.1162	38.7641	14.8581	8.25593	11.8694	2.87791	2.56731	2.11018	21.1099	25.1905	22.1354	14.2406	16.7477	15.9254
Me1G_0846	23.3713	27.882	21.5539	34.051	31.6567	30.3838	43.3995	37.6583	44.9268	21.0033	19.2688	21.8084	22.7586	23.0385	19.1549
Me1G_0847	0.919622	2.69218	1.24658	19.9876	27.4929	26.5216	74.6058	97.8043	99.3199	3.94725	4.22388	2.74067	4.50515	2.68654	5.22455
Me1G_0848	4.41083	3.94314	4.85668	5.84589	5.85158	5.20716	9.84408	5.49298	10.9929	14.1977	16.4253	14.4346	6.74621	6.82209	11.9545
Me1G_0849	168.24	111.206	133.476	154.484	160.292	155.574	222.273	220.141	287.356	179.772	184.301	180.34	158.022	164.41	157.906
Me1G_0850	10.872	9.1748	10.0006	7.60521	8.80259	9.0121	12.8913	11.8392	13.9713	13.0787	12.4452	9.81879	12.3492	12.7544	12.0803
Me1G_0851	35.4268	26.057	41.2151	21.4086	16.5123	19.8102	6.01248	7.60664	9.35115	165.389	158.435	145.696	29.3335	32.1023	85.476
Me1G_0852	12.1688	20.8531	15.1269	38.7007	39.1945	34.823	38.9827	34.5555	36.9619	83.2248	90.213	76.8094	55.6747	40.5452	60.4674
Me1G_0853	0.611794	0.106832	0.626586	0.512294	0.61449	0.122677	0.536996	0.574235	0.403084	1.11604	1.25711	0.688793	8.9771	8.60865	9.97917
Me1G_0854	1.06786	0.932356	0.455699	0.372578	1.25132	0.35688	1.17163	1.04406	0.39087	1.94799	0.365704	1.00188	11.646	11.7851	4.58373
Me1G_0855	1.61095	0.360352	1.68172	4.86348	3.54366	4.41829	2.52708	3.1397	3.09936	26.3755	28.6151	29.0292	60.9565	61.7666	54.548
Me1G_0856	21.7655	22.4553	23.9204	14.7835	14.541	16.1646	10.8559	13.3448	10.5497	11.4823	11.5269	14.0489	16.751	19.6517	13.0827
Me1G_0857	0.583156	0.25458	0.373286	1.06819	1.02502	0.730844	0.799782	0.513146	0.32018	3.72329	2.99566	3.55632	5.78168	3.92184	4.06766
Me1G_0858	7.44279	7.0141	7.32698	26.9161	22.7827	25.2292	6.65382	8.77854	4.84319	9.98532	11.0047	9.53226	21.0832	23.876	15.9739
Me1G_0859	1.18542	0.188182	1.60958	1.52278	0.920044	1.72874	2.66035	2.7184	3.25426	2.26074	2.21435	2.831	4.1669	14.9409	2.89112
Me1G_0860	4.93149	5.40413	6.39931	5.89922	2.47661	3.93529	3.80959	5.31361	5.0837	4.13084	4.44619	6.23202	10.8762	27.9067	3.67204
Me1G_0861	10.694	12.3928	10.4363	14.495	13.7573	13.4727	13.4636	13.6621	15.4913	17.6952	18.7333	18.0396	20.9052	24.0066	20.3089
Me1G_0862	28.1189	38.2444	34.9156	26.3509	29.6703	27.3271	34.4155	34.7178	30.71	13.7959	10.7422	10.7622	22.8462	20.9008	15.4687
Me1G_0863	57.3715	75.2985	59.5905	23.6958	20.0684	20.4321	21.2739	22.6971	20.3187	65.1111	68.0615	66.9475	39.0918	39.481	46.0201
Me1G_0864	0.0872878	0.381059	0.223496	0.456823	0.526035	0.700121	1.14924	1.74099	1.82115	0.636923	0	0.982736	0.692329	1.44499	0.936697
Me1G_0865	1.20832	1.52196	1.59764	3.45215	3.74041	3.52517	3.48821	3.66039	3.18661	6.64879	6.49201	6.63471	7.63959	8.79225	13.5618
Me1G_0866	8.20937	5.76281	8.21169	10.9988	10.8347	11.7041	7.81819	8.55298	5.75135	12.3399	11.7068	13.0629	30.6358	33.0238	25.2659
Me1G_0867	76.8397	91.1872	73.9052	26.3111	24.2089	28.4455	68.0759	70.5236	69.0703	27.7947	29.4862	27.2964	20.5432	17.2594	17.0554
Me1G_0868	0.607949	0.0221169	0.281057	0.159086	0.254428	0.279369	2.75149	2.49649	1.86367	0.138628	0.104101	0.190129	6.58	13.6286	9.35104
Me1G_0869	0.173471	0.151459	0.148054	1.67955	1.56812	2.21751	2.80734	3.20554	2.71444	1.89868	0.980225	0.89514	0.25798	0.628181	0.186154
Me1G_0870	1.21927	0.873171	1.5395	2.01708	1.64203	1.82679	1.67845	1.70376	1.72498	10.2296	10.7814	10.6767	20.428	19.7872	15.0933
Me1G_0871	481.479	559.862	506.68	931.959	1114.85	1067.32	1260.66	1214.4	1235.55	175.431	164.535	152.645	272.687	288.525	314.301
Me1G_0872	1.16556	0.740118	1.5374	2.10727	2.44782	2.12472	2.90642	4.47548	2.09438	15.2701	17.8535	17.0991	27.7342	46.045	116.664
Me1G_0873	9.85768	16.592	13.893	7.7225	6.78159	6.86788	7.52917	7.17271	8.39821	7.70355	9.61062	9.42139	4.69803	4.62329	6.58681
Me1G_0874	42.25	36.3518	33.5335	12.21	13.0573	14.3023	18.5678	16.0286	25.0581	13.7842	15.765	14.5708	8.23963	9.07901	10.6622
Me1G_0875	9.28168	8.34626	8.05442	8.40201	9.15532	9.38378	6.22469	6.0311	9.09492	10.8962	11.726	10.9165	13.7154	14.0832	17.6093
Me1G_0876	1.6475	1.98767	2.44152	8.04218	10.0188	7.70334	9.36663	9.10241	15.8215	12.8958	14.8644	14.9231	8.43431	8.27493	6.68607
Me1G_0877	10.3178	8.03842	13.2618	19.3103	18.8311	21.4321	11.8817	9.43608	11.1556	138.413	162.758	111.663	25.9499	29.1243	104.363
Me1G_0878	0.707739	0.803313	0.785256	2.052	1.40039	1.96554	1.13371	1.32858	1.17352	3.24056	3.2139	3.53254	2.83481	2.75329	3.81261
Me1G_0879	0.650322	0.603289	0.364244	3.65874	3.51088	4.58448	1.67231	2.12209	1.74065	5.15308	8.85281	5.72008	1.08803	0.841065	1.43936
Me1G_0880	0	0	0	0	0.0676946	0.0675731	0.0739471	0	0	0	0.138488	0.126467	0	0	0
Me1G_0881	7.9782	5.09939	8.79665	7.5517	6.17297	7.84589	4.94216	4.29956	5.28164	37.8122	32.787	38.6798	93.7841	96.9224	53.745
Me1G_0882	5.35744	3.20316	6.46112	6.76577	2.80751	3.79501	13.2895	6.69561	8.44079	9.77307	5.62386	22.8375	14.5492	17.2316	3.12454
Me1G_0883	11.0917	11.9182	10.4736	31.007	38.1749	34.2833	45.0532	38.4283	45.05	7.54508	8.11597	6.94536	8.91567	10.2037	10.4765
Me1G_0884	93.115	90.7934	99.3647	63.3886	61.9158	58.4782	103.659	104.97	106.524	37.5138	39.5894	34.7044	45.3369	42.3159	36.9446
Me1G_0885	3.59509	4.29626	3.874	7.77826	6.91927	7.24917	8.21943	7.58764	8.93205	13.3728	13.4949	13.1527	13.5007	14.9201	16.5094
Me1G_0886	2.72987	1.2731	2.57318	7.4131	6.08945	6.9139	6.01436	5.76256	5.46561	28.1591	28.7674	27.7721	25.4565	25.0684	28.8241
Me1G_0887	0	0	0.0737161	0.0904049	0.0867515	0.0865958	0.142146	0.405342	0	0.236337	0.177474	0	0.171264	0.268089	0.370743
Me1G_0888	10.8505	10.5601	12.5742	18.8073	17.9973	17.94	25.5301	20.6141	29.35	16.0709	13.9603	15.924	30.4473	30.7954	16.0771
Me1G_0889	0.173764	0.151715	0.0593218	0.0363759	0.0698119	0.243903	0.305039	0.122322	0.152647	0.253585	0.357048	0.391267	0.206733	0.359568	0.447524
Me1G_0890	0.706028	1.0195	1.11246	3.74239	2.89111	3.13095	3.27731	3.69574	3.66769	110.911	147.994	110.282	29.6867	27.9271	62.3214
Me1G_0891	5.68552	7.07068	7.44185	7.32631	6.4304	5.74823	5.34687	6.3623	4.87917	7.45183	9.62092	8.2479	11.4633	13.0502	6.66519
Me1G_0892	0.0301633	0	0.0514877	0.0631441	0.0908886	0.0907255	0.165472	0.176947	0.0331221	0	0.185937	0	0.239242	0.312083	0.0647373
Me1G_0893	0.081411	0	0.0463219	0.0568089	0.0817697	0.081623	0.0893222	0.0955163	0.0595979	0.0990068	0.0557608	0	0	0	0.116484
Me1G_0894	2.43139	1.81408	1.58466	0.832891	1.50966	0.797799	3.2982	3.00825	3.0097	3.62892	5.81351	4.31347	12.0091	11.6176	8.06466
Me1G_0895	20.8191	17.1785	19.8271	20.7019	21.1593	24.7173	26.0989	22.0562	24.2307	15.9433	16.9633	17.5021	20.8045	18.3413	21.6555
Me1G_0896	462.972	435.576	417.853	441.932	451.513	530.341	545.777	442.782	530.862	17.9179	16.8593	14.237	37.0288	41.0764	46.0119
Me1G_0897	1.6657	0.859382	1.9063	2.3775	1.02664	0.948886	2.11832	3.0647	1.78753	19.7508	23.103	15.3437	15.6137	9.55708	17.5499
Me1G_0898	0.266782	0.312616	0.167775	0.573182	0.726307	0.49976	0.708659	0.864883	0.169604	10.6554	10.9925	9.77484	32.7284	30.3046	28.7041
Me1G_0899	27.0975	26.4095	28.2408	20.7858	22.5763	21.9784	30.3406	24.7049	25.8013	20.8339	23.4801	19.6803	19.4618	19.3001	21.5024
Me1G_0900	170.664	121.834	143.547	68.0053	69.9658	79.4923	89.4398	72.0917	84.9286	64.7491	60.0899	63.1296	92.3667	81.3397	65.7385
Me1G_0901	0.0820609	0.0358241	0.0700376	0.12884	0.123634	0.0822747	0.0675265	0.120349	0.067583	0.18712	0.0421545	0.115486	0.203398	0.169808	0.528365
Me1G_0902	21.4201	15.1244	19.4089	18.1978	16.6538	19.4626	10.9866	9.98676	11.1249	38.4642	39.0325	37.9868	24.3579	22.0499	31.8002
Me1G_0903	144.591	209.501	176.016	76.8642	71.2276	73.6794	83.2169	78.4853	88.6428	136.404	141.861	147.551	128.979	136.983	96.2898
Me1G_0904	0.225437	0.155393	0.1519	0.49677	0.321769	0.571008	0.247344	0.194892	0.169377	0.476176	0.195042	0.155848	0.188218	0.0736569	0.356513
Me1G_0905	236.453	139.411	194.411	104.48	75.3703	116.529	32.0224	31.4619	25.9485	150.468	160.279	156.514	88.7926	101.782	115.9
Me1G_0906	254.401	321.708	316.503	84.1047	91.8598	97.3024	33.0908	55.7124	49.161	54.3476	48.9333	50.0676	51.6287	54.9724	26.0267
Me1G_0907	0.167124	1.75101	0.427913	0	0.335721	0.335119	0	0.19608	0.183518	0	0.343405	0.627193	0	0	0
Me1G_0908	0.22211	0.465423	0.511831	2.41783	2.49859	2.29369	1.36468	0.990253	1.6585	8.14399	8.03244	7.9187	2.02593	2.06824	2.47883
Me1G_0909	10.7207	9.88035	15.9277	19.0314	12.546	19.374	10.8004	12.1123	7.04886	624.246	560.271	584.469	296.07	173.057	153.678
Me1G_0910	25.4275	28.1607	31.2907	130.46	152.935	162.565	200.307	171.873	148.548	10.5908	10.7338	10.1361	10.8741	8.99614	12.0049
Me1G_0911	0.229968	0.285627	0.306851	0.786543	0.6474	0.633249	0.422896	0.486424	0.512167	1.84348	1.77035	1.59237	3.12137	3.98793	3.11432
Me1G_0912	2.69508	2.03156	2.97169	10.8458	8.54121	8.77763	5.3446	4.96891	3.95206	13.2528	14.0337	12.6899	11.4847	11.4656	18.1432
Me1G_0913	7.19342	5.81611	7.42707	11.5039	11.2147	11.1288	15.8809	16.9479	18.5272	9.09385	10.2883	10.2431	12.7897	14.8551	11.3874
Me1G_0914	14.9577	10.0602	9.60479	25.7338	31.8933	31.4675	35.1803	36.0607	32.2756	3.32693	2.78881	3.34259	9.22306	8.86428	6.25062
Me1G_0915	0.30319	0.325225	0.428814	0.86138	0.600351	0.642699	0.275626	0.304904	0.256832	0.189627	0.195797	0.178802	1.32262	1.4161	0.818041
Me1G_0916	0.168494	0	0.0479356	0.235151	0.564122	5.29323	2.95788	2.30635	1.9119	0.204912	0.577033	1.897	0	0.813546	0
Me1G_0917	9.19544	9.16817	9.92412	9.68702	8.69969	11.3012	13.5388	12.32	5.92819	0	0	0.33396	1.52927	1.5959	2.41919
Me1G_0918	0.858187	0.257569	0.526447	0.982482	1.29295	0.833534	0.382518	1.10127	0.32394	0.538144	0.110212	0.301937	0	0.0554949	0.172675
Me1G_0919	76.2577	83.2417	88.6252	49.2062	89.6962	66.7514	100.683	79.9858	92.1195	12.4047	17.1094	9.04905	10.388	7.03563	33.1354
Me1G_0920	37.9578	40.7111	38.6121	19.0164	17.5737	20.1331	17.4048	16.9711	22.2226	58.7125	62.4329	57.7274	44.2103	44.4004	43.6983
Me1G_0921	0.0269767	0.141322	0	0.0282367	0.0270956	0	0.236786	0	0	0.246055	0.166294	0	0.053492	0	0.173695
Me1G_0922	27.5213	17.4334	23.241	22.2344	23.249	23.4986	27.1319	25.2258	25.6125	34.8046	33.8972	34.5592	43.6255	44.1568	48.6048
Me1G_0923	0.31759	0.0894486	0.524628	1.34042	0.782039	0.914165	0.910472	1.11785	0.708737	3.88725	3.64182	4.30611	4.71294	6.72025	3.4081
Me1G_0924	12.9079	10.8493	9.71454	13.2376	13.6302	12.4383	17.7523	16.9814	17.2381	21.972	23.8831	20.0019	16.2407	17.4052	30.7623
Me1G_0925	0	0.135969	0.0664561	0	0	0.234202	0	0	0	0	0	0	0	0.161124	0
Me1G_0926	0	0	0.0713188	0	0	0	0.0916823	0	0	0.152434	0	0.156798	0	0	0
Me1G_0927	0.104612	0	0	0	0	0	0	0	0	0.381668	0	0.196297	0	0	0
Me1G_0928	0.307729	0.0537361	0.437735	1.15956	0.80362	0.719903	0.607738	0.601743	0.698357	3.55528	3.54098	4.11901	9.55968	14.1365	4.62319
Me1G_0929	25.3414	18.2979	27.4838	39.3254	39.2856	42.9799	48.27	40.1032	48.8676	31.3431	32.6357	29.0221	33.466	32.278	33.8267
Me1G_0930	5.61534	6.57778	6.6289	7.68342	7.51342	8.01418	10.1514	9.29234	10.3282	7.74036	7.58272	7.71198	11.412	10.2	10.5793
Me1G_0931	0.0195309	0.0170526	0.0500079	0.388419	0.333488	0.234981	0.321433	0.252063	0.107234	0.106885	0.0802637	0.146593	0.387277	0.687056	0.335342
Me1G_0932	0.174174	0.0925658	0.18097	9.21054	10.5117	10.7889	10.336	8.9026	7.05995	1.3538	1.72721	1.27888	2.52268	1.95878	2.53545
Me1G_0933	1.67759	1.51488	2.04963	4.005	3.06991	3.07592	4.04683	3.34334	2.64968	11.2769	11.0496	11.0823	5.58212	5.08825	2.61406
Me1G_0934	22.5684	18.1755	17.9609	26.5054	25.6625	32.6674	29.9691	28.2512	30.4199	15.6824	16.401	16.5579	26.5907	23.8206	20.8325
Me1G_0935	81.9949	96.7853	81.3501	124.4	109.808	110.707	104.262	106.834	96.9252	86.0715	77.3836	89.1835	94.3005	107.994	75.5169
Me1G_0936	5.74691	6.39433	7.08065	4.65802	4.15897	4.03332	5.73951	5.18664	4.74108	4.7848	4.5418	4.92178	5.81463	7.53161	9.32971
Me1G_0937	29.3069	18.167	24.5659	31.3609	30.4114	38.7692	35.83	33.6293	41.0119	35.7473	38.4723	36.0337	39.7007	38.4954	43.9311
Me1G_0938	1.27978	0.996446	1.61913	3.27166	3.65966	3.75575	2.75212	2.28584	3.20413	5.71835	5.40785	5.48088	8.8669	9.23454	9.05441
Me1G_0939	10.5089	14.0731	14.9688	7.2836	6.84663	8.32935	5.53134	4.91521	5.06814	2.33153	1.02132	4.26362	2.67515	3.96717	6.24821
Me1G_0940	38.5405	19.3471	29.7529	67.1791	66.4515	67.205	75.0637	73.1196	96.5912	62.871	64.964	60.216	109.297	83.4361	99.2771
Me1G_0941	7.16941	6.70123	9.8005	7.19288	8.57547	6.62139	6.59317	5.86368	6.72935	8.35719	7.02961	7.03346	16.6937	16.3745	21.8358
Me1G_0942	8.9004	9.45296	11.1968	9.34162	7.81299	8.80134	7.89251	7.58154	8.43464	30.2927	37.128	32.2123	8.12316	7.51838	19.8873
Me1G_0943	0.0882243	0.0770294	0.263543	0.646414	0.886131	0.574952	1.79076	1.44914	1.3563	0.321878	0.181282	0.24832	0.612288	1.00409	1.5148
Me1G_0944	78.778	68.6937	73.7512	75.5757	60.5135	64.0126	14.1872	15.8813	12.0757	2.57661	1.79666	3.50228	2.70072	4.1406	7.14556
Me1G_0945	0.682108	0.487272	0	68.9302	85.8884	73.6731	9.38893	14.6963	12.3929	0	0.254834	0.232714	0.245918	0	1.0647
Me1G_0946	3.289	4.7861	8.83719	12.3042	12.8469	13.1903	18.1767	33.8722	30.9664	183.55	110.509	291.436	76.2077	55.2034	20.0004
Me1G_0947	2.60743	34.2545	16.8716	38.9072	48.9678	53.0748	88.6852	125	145.025	53.0957	29.5298	36.4105	20.0798	11.293	21.6037
Me1G_0948	2.04977	0.664735	0.949698	4.16841	4.76466	5.63687	5.14048	5.42824	6.55959	6.30322	2.28643	4.28582	4.1806	5.33225	1.50832
Me1G_0949	27.4185	25.5264	31.2878	43.7304	43.6064	28.067	6.1163	9.95284	5.2897	0.331604	0.249013	0.170549	0	0	0.130047
Me1G_0950	16.1408	9.65045	14.7564	19.8348	22.0322	23.6192	25.9163	21.9886	28.8077	30.2156	30.5458	27.4916	31.0416	30.0037	32.7451
Me1G_0951	12.3177	8.73455	9.73675	14.6289	14.2526	16.6005	17.8729	17.2136	21.2069	14.1505	12.8063	12.4225	16.3097	18.0719	17.4522
Me1G_0952	63.496	110.346	103.577	48.7704	40.0702	42.8989	18.2101	17.5078	14.5469	6.66646	6.2576	6.57159	7.24638	8.50737	7.84328
Me1G_0953	4.35218	4.07135	4.64314	8.98888	9.25011	9.70102	6.90685	7.477	6.74195	14.957	15.091	14.1456	8.24464	7.47812	14.8451
Me1G_0954	2.22318	1.50552	2.48056	7.07185	5.88199	6.26286	7.36525	6.74359	5.19214	6.96365	7.01937	6.87812	10.451	11.2878	7.42484
Me1G_0955	117.517	109.174	115.096	58.2951	54.8821	58.9118	50.5084	42.8601	42.6638	14.5703	10.4325	11.1535	44.8738	46.7008	23.9861
Me1G_0956	6.53759	8.48232	8.08384	11.4559	10.0024	11.5957	8.97613	7.44176	8.36868	16.412	17.711	15.2142	15.0635	15.5435	28.2713
Me1G_0957	2.99557	2.25513	3.51617	7.11999	6.10329	7.45491	5.01977	4.32435	5.79749	40.2635	47.7946	41.1225	14.7157	14.0759	22.1738
Me1G_0958	78.7824	102.065	88.5595	24.8431	24.5119	25.1276	28.903	31.5276	28.811	46.8762	43.9892	43.8749	22.3433	22.4416	22.7464
Me1G_0959	5.96993	3.06296	6.95999	23.0624	15.3306	23.7877	8.9135	7.11261	5.81214	205.233	216.126	166.704	102.024	104.432	151.707
Me1G_0960	0.865527	0.2519	0.861831	2.11389	2.31824	2.8926	1.89927	2.20023	0.158405	0.26315	0.592825	0.541367	255.149	258.505	95.6674
Me1G_0961	32.2334	157.524	136.789	53.5761	20.8342	37.7784	4.83004	6.82829	5.98115	35.3891	30.51	46.3429	16.1268	9.26392	6.0853
Me1G_0962	3.79379	4.2785	4.71074	5.29464	5.43791	5.46777	4.55268	4.88385	4.41184	14.0816	13.9939	13.7679	15.5155	17.6362	13.0334
Me1G_0963	0.144254	1.38545	0.369356	1.8119	1.73868	1.01241	2.69063	1.18474	1.74246	4.2104	1.18565	1.6241	8.29519	5.97008	11.7649
Me1G_0964	29.4868	29.8553	28.0393	28.8488	33.3219	33.5859	46.7158	39.8127	43.9588	29.4553	30.1924	28.4107	37.165	35.4688	33.8019
Me1G_0965	2.73103	1.90759	2.85086	11.8521	10.7824	9.39394	11.5939	12.0774	12.2495	13.413	12.7774	15.6497	19.5785	21.4314	15.5553
Me1G_0966	0.0332895	0	0.028412	0.139377	0	0.0667524	0.0365245	0.117172	0.07311	0.303634	0.0684029	0.187396	0.132019	0	0.500128
Me1G_0967	0.0713759	0	0.121836	0.597677	2.79593	1.07343	4.54209	2.00982	3.29185	0.781226	0.733312	0.535728	0.990716	1.03388	0.306378
Me1G_0968	0.518919	0.267725	0.503282	1.35789	2.53496	1.98649	3.51959	2.57368	3.47073	3.27012	3.05341	3.05392	2.245	3.07495	2.93617
Me1G_0969	37.9934	44.4423	41.3476	92.3866	76.2884	81.2748	67.1701	78.7578	83.9873	56.2936	57.682	57.1581	67.5071	73.4696	50.4211
Me1G_0970	26.8858	22.4789	33.8523	84.2755	74.4527	72.5094	48.4953	57.8216	55.0039	538.718	619.844	595.321	272.398	258.465	277.607
Me1G_0971	0.491059	0.404928	0.512246	1.19932	0.931643	1.01203	0.389118	0.320078	0.689015	1.74182	1.51353	0.358337	3.67849	1.97583	2.63481
Me1G_0972	7.01395	4.71072	4.51274	18.8621	12.3556	18.5001	9.70822	15.5722	6.87253	38.3846	33.2589	47.5827	86.8709	120.8	207.97
Me1G_0973	50.0191	31.4043	43.4027	45.6247	42.2831	52.7419	53.1535	53.886	55.0309	45.8222	55.1564	44.8492	38.2515	39.4651	66.7429
Me1G_0974	4.07421	2.1559	1.94938	3.74759	5.51823	10.3358	9.82075	9.56024	18.0988	2.36479	2.91739	1.85333	0.73443	0.638691	1.0599
Me1G_0975	21.1543	18.0523	19.5094	17.4165	14.2951	17.3722	20.3231	19.1715	20.3401	14.5359	14.1615	14.3349	13.3399	12.2197	10.813
Me1G_0976	7.75845	4.93803	5.01269	32.9386	42.1677	32.0597	37.8682	28.6692	28.1064	2.64542	1.4899	2.44904	4.74465	6.75188	6.84731
Me1G_0977	261.324	226.789	223.641	191.257	152.439	156.666	256.129	267.376	257.121	2207.26	2580.85	2282.5	564.64	572.944	1014.98
Me1G_0978	4.8765	2.6959	4.17468	6.21523	5.02473	6.42963	3.3389	2.62122	3.66771	9.47795	9.48638	8.73258	8.49215	8.73929	10.9758
Me1G_0979	8.28527	20.7154	19.7408	128.474	68.0874	132.186	23.7935	27.174	17.4723	70.5322	48.1071	80.6193	9.45901	44.1604	11.1812
Me1G_0980	13.8042	10.3932	16.3919	27.6066	26.4909	27.814	30.145	35.4042	21.5292	18.9775	14.0453	24.0256	18.9755	18.1463	44.1542
Me1G_0981	0.855282	0.952756	1.68648	16.4537	13.2412	12.3008	2.75047	3.07961	2.94708	109.484	139.867	98.7276	18.5968	19.1019	74.3114
Me1G_0982	58.7581	64.3995	57.2089	137.322	134.885	145.991	148.965	146.578	151.211	34.98	33.5406	29.8507	17.199	16.7947	22.2331
Me1G_0983	1.47583	1.03545	1.66447	53.984	73.1905	66.0571	51.0064	39.5162	40.8624	4.08641	4.38633	4.50011	3.03094	2.99939	3.45029
Me1G_0984	55.3243	59.7985	64.1129	92.341	97.9451	107.947	77.8943	74.0657	75.2772	6.59702	7.23535	6.78588	31.5142	51.0048	32.6122
Me1G_0985	0.0450055	0.412594	0.26888	0.353306	0.384233	0.315859	0.098758	0.105606	0.0988406	3.77657	5.03999	3.29354	0	0	0.965921
Me1G_0986	2.54308	1.74714	2.72181	5.70065	5.61944	5.88107	4.80649	3.80694	4.75344	12.4206	13.2125	11.9681	11.8226	11.5388	16.3661
Me1G_0987	167.623	189.95	186.238	176.038	179.236	171.195	166.453	156.424	179.864	120.286	110.559	113.222	134.451	145.813	161.551
Me1G_0988	3.73306	3.17397	3.89567	7.95133	6.48387	6.50492	6.63559	7.03836	4.68997	18.8535	17.954	21.198	37.1729	38.4215	31.1383
Me1G_0989	48.4779	41.7692	38.1066	20.774	19.6598	21.8592	24.3657	20.956	26.6222	129.148	156.756	128.245	48.013	46.0169	96.6518
Me1G_0990	6.85797	8.25047	8.5766	12.1975	11.439	12.7618	11.7218	10.5904	12.9125	27.1111	33.2911	30.3022	32.1962	32.614	39.3509
Me1G_0991	1.08842	0.194381	1.03451	1.6312	1.88828	1.83529	3.28401	3.59882	3.55839	5.09912	4.98123	5.43077	6.3275	5.98894	5.25599
Me1G_0992	9.86616	9.45894	10.1628	20.398	24.1547	25.0921	36.919	32.0324	35.1404	16.1942	17.6732	15.421	23.1263	21.2959	22.4756
Me1G_0993	0.263542	0	0.337393	0.689627	0.132352	0	1.01203	0.618407	0.868181	0	0.270761	0	0.522575	0	0.282811
Me1G_0994	4.19353	3.7232	5.13458	13.5479	16.7592	15.7977	19.9767	18.9331	18.2836	10.9745	7.92602	9.32976	30.6299	25.8315	19.5006
Me1G_0995	6.26275	6.45188	7.21542	28.039	30.0699	29.8412	20.655	17.4639	24.5142	37.5897	41.6759	36.3295	28.898	21.204	35.9682
Me1G_0996	1.25428	1.2844	1.2291	1.47494	2.00636	1.49043	0.356784	0.290686	0.340079	0.169486	0.0636366	0.0290564	0.06141	0.2243	0.299108
Me1G_0997	5.31673	3.99863	6.02037	5.28955	4.97005	4.90835	5.54461	3.76745	4.79779	4.89741	4.86747	4.54374	7.30669	9.04112	9.15133
Me1G_0998	91.0029	63.1108	91.6591	61.9396	65.974	59.27	56.6713	47.5351	62.7512	37.0903	35.7051	40.2251	58.3144	67.6512	50.9429
Me1G_0999	1.27095	0.603087	1.08474	2.31359	2.22009	2.16071	2.57672	2.30157	2.2148	6.24981	6.30175	5.44369	3.88981	4.34516	4.98111
Me1G_1000	52.0472	50.3346	57.8022	56.8772	61.7887	55.3744	48.8623	49.3002	59.4424	27.264	27.734	24.7293	45.7317	49.8651	58.3805
Me1G_1001	7.96063	6.0558	8.02517	11.6793	14.3713	14.4026	10.8996	10.2639	12.8466	22.1029	22.7717	23.3589	33.2634	30.0791	22.1763
Me1G_1002	45.4173	27.8959	31.6845	19.5528	15.6289	21.5799	8.57956	8.80383	9.19388	5.18716	6.89778	3.77943	76.4315	64.1526	56.9598
Me1G_1003	1.33258	0.73619	1.64058	3.0396	2.83681	3.57365	2.35809	2.21722	2.81977	6.03961	6.42138	6.73254	12.5162	11.1703	11.8134
Me1G_1004	29.2916	19.2696	27.2439	24.5565	24.2481	22.6868	15.0359	14.9568	10.8012	26.1488	27.7871	23.6626	26.9872	30.1715	42.2996
Me1G_1005	9.69158	8.98181	10.197	7.68846	9.15423	9.15589	17.4847	16.9609	15.2797	5.62976	6.41555	5.35069	5.15326	4.48149	6.00383
Me1G_1006	375.792	316.437	329.966	325.455	319.098	323.908	688.396	688.605	738.809	255.871	242.064	257.543	489.456	565.25	445.417
Me1G_1007	37.905	20.6781	54.7021	98.8511	60.1238	69.9573	69.0355	88.3778	83.0052	53.356	4.5143	8.84953	38.9167	45.4009	15.7173
Me1G_1008	0.795123	0	0.558867	1.22391	0.704671	0.703406	0.667122	0.548757	0.15408	4.86333	8.55347	4.47598	242.896	239.155	134.313
Me1G_1009	5.92165	3.98622	6.84802	12.1599	11.6004	10.2879	10.0184	9.20165	9.95235	21.6046	19.4127	18.2365	18.1956	20.0173	13.7279
Me1G_1010	0.841021	0.266052	1.22754	7.5017	9.97758	9.44642	9.30773	7.50779	9.73043	7.71544	6.66203	6.95287	4.39874	4.89306	6.88002
Me1G_1011	1.28582	1.56582	1.27071	2.40842	1.97122	2.03554	2.48742	3.01722	2.26656	1.1728	1.04293	1.84132	2.61675	3.57099	1.74295
Me1G_1012	3.3578	4.14731	3.5648	4.97191	5.01776	4.02343	6.11021	9.60871	4.67642	1.94217	2.86079	3.22717	19.8121	35.2497	26.5414
Me1G_1013	1.26903	0.778351	2.31837	3.94101	3.62373	3.85908	3.93542	3.87609	3.16709	15.6309	18.2963	15.3699	16.8243	16.5807	17.4448
Me1G_1014	1.46742	0.624461	1.1998	3.93671	3.72808	4.36428	8.92954	8.81091	9.81717	8.43555	9.12175	6.2012	9.41388	8.77785	6.56351
Me1G_1015	9.03461	11.5664	9.01047	22.1008	23.2468	21.9838	20.2706	17.8055	19.3401	29.9991	31.9137	28.5721	28.3816	28.9881	38.3449
Me1G_1016	10.031	6.69744	12.4139	15.2243	17.6613	12.4236	2.33065	2.44034	1.61986	0.376737	0.545603	0.692006	0.175504	0.366302	1.01313
Me1G_1017	0	0	0	0	0	0	0	0.321572	0	0	0	0	0.543478	0	0
Me1G_1018	0.821249	0.85695	1.08557	0.922504	1.2876	0.712934	0.890067	0.881286	1.11076	11.0898	13.0266	9.03938	0.575915	0.435213	3.24574
Me1G_1019	1.14388	0.587491	1.26343	0.77473	1.01376	0.742088	0.516782	0.236837	0.295551	62.1094	64.8445	46.0849	4.40297	1.25313	7.50952
Me1G_1020	16.4269	23.8512	23.0053	42.1778	57.7018	42.6755	16.7287	8.19901	7.57407	34.7671	43.078	28.9506	23.3948	28.9213	55.5133
Me1G_1021	9.34769	12.1668	11.4131	23.283	28.9056	21.9983	15.0992	8.83476	8.55387	14.0522	13.2496	10.2318	22.5686	18.2685	15.8826
Me1G_1022	1.08492	1.18615	1.03458	0.436255	0.297192	0.303038	0.314169	0.418078	0.324913	0.429487	0.300725	0.334322	0.611949	0.803203	0.47799
Me1G_1023	2.70282	1.3975	2.60129	4.07303	3.84587	4.35307	4.1853	4.05385	4.16249	10.4991	11.521	10.6828	12.1537	13.4765	12.4451
Me1G_1024	8.12317	6.83943	12.0466	13.8316	11.672	13.477	10.0365	8.53504	7.22691	119.434	121.837	118.484	179.315	162.696	104.76
Me1G_1025	31.9263	30.7818	29.1556	25.633	24.3251	26.4539	23.7982	22.5356	21.8602	22.419	20.9397	22.5103	29.986	28.4435	28.0721
Me1G_1026	138.214	93.7539	96.2635	72.4762	74.6185	65.8971	86.5553	86.5282	97.8151	33.0582	38.3484	39.7566	55.9568	65.8575	47.795
Me1G_1027	14.4486	9.53219	12.1198	35.6209	38.9357	41.3153	40.3121	39.659	46.8641	31.0227	32.5517	30.3708	14.9494	18.484	24.6195
Me1G_1028	2.87352	1.31614	2.67363	3.131	3.46579	3.37691	2.61007	2.01731	2.57346	4.68333	4.18637	4.41964	4.18	5.28817	5.76282
Me1G_1029	15.141	8.40399	13.0677	12.2581	11.0023	12.3922	12.0355	12.6707	12.0286	15.6139	15.7145	14.9013	13.6942	12.5005	12.5011
Me1G_1030	9.59292	11.367	11.5988	6.48479	5.39112	5.69632	0.939744	1.03841	0.564318	2.13535	1.70128	1.1786	8.15217	9.09816	7.0467
Me1G_1031	15.4172	8.54844	15.7106	38.0942	38.5794	36.9111	39.7366	36.3327	34.4428	31.5992	33.4542	30.7166	45.6364	55.3254	50.7742
Me1G_1032	2.01025	0.830446	1.90592	3.07565	3.25827	3.87895	3.83144	3.29658	4.70249	8.23109	8.7192	7.96236	9.45734	8.65237	10.2413
Me1G_1033	107.126	85.2243	89.9957	50.1005	113.436	151.996	68.0523	102.789	75.6491	5.30129	3.10278	4.75806	13.2762	9.43298	9.60027
Me1G_1034	13.3616	16.3026	17.1789	5.11013	6.28009	5.58182	4.13487	4.82357	6.67776	3.1249	2.63992	1.60718	2.71739	2.30408	4.59567
Me1G_1035	30.2959	23.3036	30.9409	14.4929	14.4936	15.4168	11.08	9.26578	14.0348	17.8175	18.8052	18.7569	45.3994	46.4795	32.9343
Me1G_1036	35.4911	49.5663	42.7599	52.8227	47.7055	41.4584	35.9781	35.9765	29.4866	44.2918	38.6985	46.3643	52.4586	55.73	43.0449
Me1G_1037	1.56619	2.16514	2.753	1.4637	1.49818	0.710361	0.40914	0.634393	0.327586	0.102038	0.0383118	0.104959	0.110914	0	0.12005
Me1G_1038	0	0.0241397	0.0707912	0.0868179	0.166619	0.02772	0.0303347	0	0.0303601	0.100871	0.0568107	0.155638	0.054823	0	0.178017
Me1G_1039	57.5413	77.6675	70.195	42.0324	43.4585	40.445	68.5316	64.4097	64.4361	26.5199	28.0338	31.4378	53.864	57.8939	36.3508
Me1G_1040	3.22789	2.52675	3.4372	6.95853	6.33177	6.39142	4.65177	4.30952	4.05564	15.3392	16.6959	14.2404	12.5001	15.3271	21.4566
Me1G_1041	6.90009	4.32478	6.87226	11.9006	11.8883	15.1354	11.8931	10.4608	14.2178	25.0798	26.8652	25.9275	28.6891	28.044	27.0471
Me1G_1042	10.6237	6.58014	13.2053	17.5346	17.6128	20.3891	19.5822	15.9364	20.4082	29.8777	31.0137	29.0518	42.2837	40.6192	38.5473
Me1G_1043	53.1949	50.2682	49.7092	42.9054	44.6331	48.1505	39.5471	37.9369	44.2995	45.08	49.7784	46.6749	43.8963	46.1026	50.0357
Me1G_1044	2.44608	1.39334	4.03025	29.4917	32.2546	32.118	16.074	13.7356	27.2338	35.6973	44.1874	31.4175	18.286	11.5038	70.1852
Me1G_1045	0.0847681	0	0	0.177454	0	0	0.0930056	0.19891	0.465417	0.154634	0.522542	0.477184	0.168086	0.17541	0.181932
Me1G_1046	0.135685	0	0	0.142022	0	0.136038	0.446611	0.318388	0	0.495034	0.557608	0.254603	0	0.561543	0.291211
Me1G_1047	18.5165	18.6207	29.6243	70.0171	60.6658	63.9199	22.6533	31.0581	29.3794	84.5688	83.616	112.209	111.16	89.8808	37.6734
Me1G_1048	17.4113	15.6468	15.5651	13.7558	15.6351	13.458	16.2311	11.3375	16.7077	11.4099	13.8269	11.1102	17.8721	18.3599	17.5343
Me1G_1049	3.61567	3.26871	3.51147	6.02498	7.60077	9.38793	9.50877	8.24991	10.5089	6.80175	6.97093	6.92411	7.18313	6.72084	8.58778
Me1G_1050	5.16457	5.56857	6.84549	22.8706	13.4051	16.9012	7.19791	8.76784	5.69476	34.9623	33.9322	42.8537	105.069	118.023	65.446
Me1G_1051	2.50624	2.17717	4.47253	3.03402	2.37744	2.50008	2.69424	3.02958	3.40537	1.38542	1.17041	2.20889	5.07001	5.73619	3.72181
Me1G_1052	7.81772	8.26496	9.18637	0.607461	0.729865	0.93881	2.92157	2.98112	3.29353	0.133448	0.0901896	0.0457561	0.270772	0.353212	0.272142
Me1G_1053	13.7673	8.89128	15.5554	11.0349	10.1825	11.3095	10.1346	8.63158	9.68426	19.3865	20.2811	21.0684	45.0195	46.6433	26.8297
Me1G_1054	0	0.151459	0	0.0907863	0	0	0	0	0	0	0	0	0	0	0
Me1G_1055	0	0	0	0	0	0	0	0.16241	0.152005	0	0.284436	0.259747	0	0.286443	0.297094
Me1G_1056	0	0	0.128531	0.157629	0.302518	0.150988	0.495689	0.176688	0	0	0	0.282582	0	0.311625	0
Me1G_1057	5.78637	2.15256	6.73529	12.1722	13.8739	13.6684	11.0052	9.87961	12.5349	18.1333	17.0944	16.1176	17.3446	17.5645	18.9424
Me1G_1058	1.32621	0.882681	1.31746	3.0949	2.55493	2.26697	3.2322	3.53287	2.99617	5.77058	5.6512	5.14027	7.86765	7.9855	7.25586
Me1G_1059	0.014778	0.0516114	0.0378384	0.216556	0.356236	0.133349	0.0324283	0.0173385	0.0162277	0.161749	0.121463	0.02773	0.117213	0.27522	0.0317171
Me1G_1060	137.722	177.225	144.627	67.3798	59.1847	64.7384	58.9438	62.6498	55.2499	53.6648	52.553	53.6113	57.9814	60.63	54.8071
Me1G_1061	0.0470503	0	0.0803132	0.0984956	0.132321	0.132084	0.330384	0.364335	0.320327	0.188825	0.13535	0.105944	0.242569	0.311554	0.121177
Me1G_1062	21.4522	40.2704	31.747	16.9144	14.6811	14.6215	12.5238	14.8133	10.421	19.2791	19.091	17.1225	36.517	30.5551	21.4005
Me1G_1063	5.97596	3.63067	5.92626	5.87183	5.12231	6.2013	5.40891	4.57196	5.48523	30.8197	40.5729	34.033	15.7391	15.9919	25.5954
Me1G_1064	28.8444	15.3242	26.7516	54.0739	48.7013	49.0938	59.7351	59.5511	68.7986	97.345	91.7997	94.6762	109.504	115.779	87.1715
Me1G_1065	13.0726	8.68445	10.5644	12.6586	12.0202	15.0695	13.0265	13.7816	17.0596	27.4185	30.3003	28.085	20.4744	23.9147	27.9891
Me1G_1066	0.598622	0.205332	0.729877	3.35669	4.03704	3.94405	7.81116	5.84448	9.10891	10.7251	10.1479	10.31	11.6157	12.8296	11.8383
Me1G_1067	11.6238	6.89082	12.3445	14.6208	14.6269	9.46892	1.37678	3.09949	1.08784	0.240956	0.271414	0.309818	0.0654793	0	0.283492
Me1G_1068	0.452225	0.243873	0.635709	2.81223	1.2157	1.68026	0.758848	1.4825	0.817905	2.79027	2.37772	3.61889	3.87696	5.86241	2.59772
Me1G_1069	24.3639	30.2382	28.6315	31.1215	34.5747	34.426	40.0566	33.9142	40.4696	16.2784	16.4593	15.2159	15.4918	14.9409	15.7613
Me1G_1070	0.030375	0.039781	0.0259245	0.158968	0.106781	0.0913623	0.116643	0.124732	0.0667092	0.304756	0.374485	0.199488	0	0.251418	0.293362
Me1G_1071	0.14128	0	0.12058	0	0.141903	0.141648	0	0.165759	0.155139	0	0	0	0	0	0.606439
Me1G_1072	2.84359	1.74026	2.22282	1.69683	1.81511	1.35889	0.495689	0.997766	0.612834	0.290877	0.327644	0.199469	0.0526967	0	0.22815
Me1G_1073	31.0651	52.1875	39.3765	58.6468	55.9679	55.4049	58.1563	58.8211	47.9037	126.991	131.562	133.705	53.9751	47.5225	85.1563
Me1G_1074	13.1109	9.19318	13.2956	26.3213	26.2754	26.6965	35.6144	35.386	40.8302	33.7377	32.788	33.0668	42.3857	46.4386	39.8636
Me1G_1075	150.671	203.54	160.744	140.621	117.713	128.614	150.03	138.645	155.83	136.198	114.791	135.601	157.698	162.089	148.669
Me1G_1076	0.736784	1.5439	1.10046	3.58606	3.18213	3.32416	1.01048	1.16699	1.41585	20.2279	24.6014	21.4982	6.57433	4.11647	8.30186
Me1G_1077	42.6532	39.2304	49.6573	37.66	33.0268	50.8619	14.1818	14.5278	11.1751	60.8561	62.2501	63.8156	14.7929	11.7123	26.6277
Me1G_1078	10.0954	6.26139	8.07839	13.6275	14.0135	16.7178	15.9301	13.4563	19.9432	33.6133	34.7285	31.4302	17.5689	18.3344	23.5875
Me1G_1079	194.733	366.431	303.236	354.782	307.749	297.899	155.956	159.543	110.371	269.589	226.384	299.94	594.569	573.375	464.287
Me1G_1080	3.2214	1.51774	3.37347	5.82675	5.40421	6.36276	6.44071	5.18777	6.62032	17.7679	19.3335	17.3705	13.7876	14.5596	18.0323
Me1G_1081	3.39025	4.33963	3.77074	3.85368	4.13708	4.46033	5.28501	5.34553	5.43261	4.65937	4.79126	3.95799	3.63502	3.49183	3.14426
Me1G_1082	0.553704	0.483444	0.448948	1.47789	1.77966	1.72095	1.00239	1.23432	1.48965	4.24229	4.55098	4.05205	2.30567	2.97901	4.04048
Me1G_1083	5.18643	3.88732	7.20238	16.1951	16.9678	19.2722	19.7996	15.458	22.0179	83.0331	80.1953	75.9301	69.5158	62.0084	56.7237
Me1G_1084	3.56566	2.40055	2.32826	3.57482	3.14989	4.43638	11.7601	9.07255	10.4962	6.15185	5.69363	5.76369	1.49073	1.37789	7.00732
Me1G_1085	5.42685	3.63743	4.58494	12.5656	10.9291	10.827	11.9385	13.5382	14.4164	37.4488	38.1839	35.898	30.4348	34.4832	24.5299
Me1G_1086	2.17372	1.90702	2.13173	7.12107	7.07472	6.76865	4.89603	4.62249	4.21158	8.59785	9.4699	8.56946	7.14921	7.65534	8.99415
Me1G_1087	48.762	55.1693	67.3412	96.4413	91.1627	97.1031	83.3314	77.5637	71.4147	118.324	119.387	125.179	268.51	289.251	278.115
Me1G_1088	5.68349	3.76862	4.13398	3.82286	2.88369	3.34848	2.74289	2.42897	1.82297	13.1112	18.0192	11.5809	346.342	338.395	179.743
Me1G_1089	1.1289	0.878128	1.13868	1.86912	2.3296	1.35821	1.03592	1.15592	0.540934	3.14518	4.85018	3.50483	86.6499	80.614	60.4398
Me1G_1090	296.059	240.543	253.966	191.955	324.787	406.382	190.056	263.269	208.44	107.885	103.955	140.025	243.202	228.453	120.987
Me1G_1091	5.03939	3.73159	10.0448	29.1781	21.5278	24.8469	20.0867	22.6397	17.862	54.1391	52.2332	71.9679	46.1999	52.3048	52.2644
Me1G_1092	10.4658	11.9073	12.9474	25.3096	24.5484	21.3396	18.5609	16.5041	12.8554	0.19567	0.157431	0.143766	0.486153	0.443918	0.328874
Me1G_1093	6.41871	6.58599	8.19739	25.8687	23.1057	22.5945	20.1764	18.8545	14.6626	24.0163	26.4263	26.2424	45.8473	31.9935	13.776
Me1G_1094	0.435053	0.664735	0.711678	5.99574	7.1736	6.65184	5.52907	4.46627	2.78675	110.182	114.797	90.7506	23.22	17.1798	14.3171
Me1G_1095	1.61278	0.938757	1.59443	2.77131	3.22628	3.38219	3.42105	2.57026	4.05851	8.40935	9.66562	6.50649	4.47717	4.92254	6.3459
Me1G_1096	4.22436	4.69607	5.98934	9.27825	9.74958	9.37335	7.87675	7.54276	7.54114	8.44303	9.48653	9.05293	13.9837	15.2617	14.2437
Me1G_1097	0	0.0332368	0	0.0398451	0.0764699	0.0381663	0.167066	0.133988	0	0	0	0	0	0.315088	0
Me1G_1098	0	0	0	0	0	0	0.0744351	0.0795969	0	0.247517	0	0.127302	0	0	0.291211
Me1G_1099	6.18646	4.99121	7.85322	35.4917	23.8717	22.4941	9.96665	9.87684	9.20107	75.9976	76.3516	74.3529	80.6677	85.3168	43.7823
Me1G_1100	0.71589	0.357171	1.13471	13.4879	17.2571	8.92066	2.46858	1.0799	0.786114	0.559684	0.210143	0	0	0	0.438989
Me1G_1101	0.595834	1.04046	0.799125	8.10761	10.0028	7.59533	2.42816	0.99867	0.934688	0.776373	0.174902	0.31944	0	0	0
Me1G_1102	9.70918	10.2878	12.6655	16.2518	16.8529	12.0432	10.8595	10.5066	9.37511	6.60805	6.72389	7.27733	12.8972	13.9885	16.4451
Me1G_1103	1.1636	0.84031	1.36679	6.24662	6.13285	7.15401	6.44396	5.22943	7.05573	11.6709	12.7652	12.0939	8.72078	7.99071	11.2677
Me1G_1104	0.311459	1.15573	1.32912	26.3249	33.1601	38.4873	47.7561	34.5324	55.4913	21.5902	10.3997	10.9581	2.31596	3.06136	0.668461
Me1G_1105	0.0684069	0.418087	0.0875761	0.465412	0.687084	0.480095	1.16334	0.722332	2.40375	0.686335	0.351404	0.128361	0.271287	0.424661	0.220225
Me1G_1106	4.85313	3.61656	4.60376	6.40637	6.17853	5.59409	4.20553	4.2977	4.58243	15.507	15.4664	16.125	23.721	23.6032	19.8035
Me1G_1107	5.38078	9.82177	11.9403	7.62093	7.80274	9.71063	1.19918	1.81501	1.44022	2.66863	1.4857	2.39796	1.63377	1.18303	1.40746
Me1G_1108	280.196	214.398	276.926	233.23	190.136	248.359	97.6676	99.1903	81.5601	236.436	221.497	221.988	280.137	264.977	264.539
Me1G_1109	3.97037	2.12467	3.24289	13.9421	11.2346	12.9694	6.83876	8.91585	6.61008	9.65702	10.0882	6.88936	8.71936	9.806	13.2859
Me1G_1110	0.152835	0.0444804	0.173922	0.159973	0.307017	0.153233	0	0.239087	0	0.836405	0	0	0	0.316259	0.218679
Me1G_1111	4.46076	7.86975	3.72868	2.31048	2.03235	0.829925	0.454104	0.75537	0.100996	0	0.47247	0.258875	0	0.190321	0.197398
Me1G_1112	0.376531	0.821882	0.401704	0.394118	0.449102	0.542674	0.464762	0.414159	0.516834	1.80303	1.88588	1.72218	5.22635	3.65228	4.89924
Me1G_1113	3.05796	0.494431	2.56158	2.37095	1.70635	2.72526	2.11248	1.79389	0.808389	11.26	7.44706	9.98844	2.58264	2.81235	1.82308
Me1G_1114	8.72694	8.23081	8.44686	13.4408	14.67	14.2975	18.8659	14.4246	23.1677	16.1472	15.5674	15.2958	19.4534	17.8403	21.3028
Me1G_1115	16.926	14.2398	22.3006	40.8545	36.2152	35.4084	26.8752	24.5972	26.0852	61.1904	63.4453	59.8472	83.8448	78.4388	65.7724
Me1G_1116	75.0388	78.1416	96.748	51.245	42.889	60.0238	21.7302	20.2331	18.7558	35.6544	34.9716	29.6886	19.9631	19.5578	19.7448
Me1G_1117	5.68002	2.2238	5.3095	14.2499	13.6514	11.9998	6.4051	5.92369	4.8264	16.6113	16.4416	18.0174	97.0752	107.042	80.7387
Me1G_1118	5.3318	2.86864	3.60359	3.81608	3.50266	4.33434	4.58508	4.36201	5.25352	9.38457	9.41601	8.4094	11.6868	12.0767	11.2268
Me1G_1119	82.6587	55.8883	68.3517	221.609	249.65	261.318	255.832	228.798	297.795	30.748	28.8127	33.1473	72.8651	82.9199	35.5554
Me1G_1120	0	0	0	0.0609529	0	0	0	0	0	0	0.119657	0	0	0	0.124981
Me1G_1121	0.24005	0.293425	0.334635	1.26468	1.02873	0.954678	0.517975	0.713491	0.535981	2.51063	1.79215	2.43236	2.5545	3.17909	2.35275
Me1G_1122	47.794	24.0546	37.1029	36.8129	33.5547	40.9631	35.1877	35.0927	39.1198	52.4361	51.1773	53.5639	69.2878	77.3665	71.517
Me1G_1123	0	0	0.0519835	2.04007	2.26351	1.58772	2.8067	2.57257	1.67205	0.555538	0.250304	0.114289	0.483092	0.630176	0.784328
Me1G_1124	4.945	6.6018	5.96265	8.69682	8.74965	8.2151	13.7847	11.5698	10.5445	16.5729	14.5325	15.7526	20.58	15.0515	15.426
Me1G_1125	0.69848	0.256137	0.500758	0.599504	0.533184	0.798341	1.01159	0.68838	0.782337	2.16609	2.58341	1.65142	1.52351	1.27191	1.37917
Me1G_1126	0.265242	0.0771951	0.528219	0.555261	0.71043	0.177289	0	0	0	0.322571	0.181672	0.165903	0	0	0.56927
Me1G_1127	2.65344	1.75135	2.30061	5.56025	5.41488	5.38932	3.58135	3.65675	6.45182	24.2117	27.1423	23.0476	11.5774	9.18391	15.0395
Me1G_1128	0.200549	1.86774	0.45644	2.37904	1.27574	0.938333	0.220038	0.549025	0.367036	0.853632	0.549448	1.12895	1.193	0.691656	0.573898
Me1G_1129	2.58802	7.16623	2.6506	2.08972	2.97077	1.92754	1.13581	1.04106	0.649575	0.269776	1.06357	1.52625	0.879731	1.68311	18.0917
Me1G_1130	8.73305	10.6749	9.86157	1.68756	2.0242	2.15527	3.24304	1.26107	0.295068	5.39199	1.65642	3.5295	0	0	11.8226
Me1G_1131	12.8504	9.93102	12.5238	14.064	16.3518	17.6065	25.6976	22.7936	29.5805	8.15709	10.8831	10.2235	4.73463	3.77307	14.7217
Me1G_1132	11.3919	11.1658	11.7324	23.9326	24.2406	28.2242	16.6273	16.0334	21.8376	31.7298	32.7285	31.382	28.2648	22.4507	25.069
Me1G_1133	7.15206	5.74828	12.4509	25.5073	28.3775	29.1102	27.8285	24.0901	30.0103	57.2419	57.8107	54.7479	49.5893	35.9211	23.3299
Me1G_1134	27.2167	21.8757	24.7755	21.7649	20.9481	22.7146	28.326	26.8156	29.9689	27.0812	28.4245	29.8496	38.9768	39.8734	36.3139
Me1G_1135	17.4162	13.5507	17.8957	37.0207	40.021	41.2196	31.4181	29.5817	33.1507	19.9431	19.7273	18.5703	27.4551	27.0245	32.3568
Me1G_1136	9.47458	7.02224	8.64752	10.8193	10.6976	12.9562	7.60611	6.77083	8.3665	15.5246	15.6857	14.708	14.6588	14.9499	18.5003
Me1G_1137	10.7387	10.3708	10.4894	22.785	20.8903	18.544	25.3731	27.2748	20.0173	35.4205	31.181	36.9804	33.3585	35.113	27.7301
Me1G_1138	40.0559	27.9555	28.2933	9.53869	9.70279	10.0637	31.7969	24.3503	34.8484	5.6102	7.75379	6.23106	6.95872	5.70021	8.34181
Me1G_1139	0	0.063364	0.0619397	0.0379812	0.145785	0.145524	0.75644	0.425735	0.796918	0.264776	0	0.136178	0.143904	0	0
Me1G_1140	1.89542	2.92564	2.05102	2.59802	2.10775	2.34151	3.88689	3.64018	3.92731	9.89953	8.73986	9.20911	8.92623	10.1323	9.87943
Me1G_1141	13.4257	11.6718	14.0282	13.0576	12.9784	12.5363	16.0738	15.2279	14.9799	23.1247	23.0286	21.4081	14.5391	14.9639	24.7335
Me1G_1142	19.1093	30.2483	25.5242	7.23361	6.9907	6.97816	9.94798	10.003	9.43418	13.5639	12.2295	13.5369	16.4832	16.0139	11.8764
Me1G_1143	0.0492956	0	0	0	0.148539	0.098848	0	0.17351	0	0.269776	0.101292	0.185	0	0.102007	0
Me1G_1144	0.0312643	0	0	0.065449	0.0942062	0.0626914	0.13721	0.0733623	0	0.0570324	0.128483	0	0.123987	0.12939	0.335501
Me1G_1145	0	0.0428862	0	0	0.246677	0	0.0538921	0.115259	0.107874	0	0	0.184336	0	0	0.10542
Me1G_1146	0	0	0	0	0.0517465	0	0	0	0	0.093982	0	0.0966727	0.306473	0	0.221145
Me1G_1147	0	0.0556523	0	0.0667174	0.128043	0	0.0699344	0	0	0	0	0	0	0	0.136801
Me1G_1148	0	0.0265501	0	0	0.0916281	0.0304879	0.100091	0.0713546	0	0	0.0624834	0.0570598	0	0	0.195792
Me1G_1149	2.5123	3.13652	3.0059	3.51438	4.19776	1.81263	1.10773	1.12945	0.670349	0.385482	0.0964906	0	0.0931145	0.0485858	0.302354
Me1G_1150	39.4272	39.0428	35.4353	23.3705	24.2054	24.273	34.7418	31.1324	39.0261	56.1921	56.7734	51.2221	67.325	86.321	78.204
Me1G_1151	6.02104	7.19382	7.30811	8.00813	9.04863	8.80545	8.99032	7.5347	8.88421	14.865	14.1394	13.6281	19.0307	16.4473	18.6551
Me1G_1152	2.54895	5.37623	4.32652	15.978	14.3687	15.3335	4.99626	5.00671	5.34638	96.8099	129.468	106.165	29.048	28.3875	53.0159
Me1G_1153	1.4537	1.09736	1.40872	3.12245	3.2092	3.18826	0.930398	0.657356	0.615242	0.331481	0.12446	0.1989	0.42037	0.783367	2.37248
Me1G_1154	0	0	0	0	0.151259	0	0	0	0	0	0	0	0	0	0
Me1G_1155	0.0631529	0.0551393	0.377299	0.132205	0.190294	0.189952	0.0692899	0.14819	0.138696	0.230408	0	0	0.250451	1.04545	0.406622
Me1G_1156	0.0110756	0.125712	0.0756225	0.0231857	0.0333732	0.0333133	0.0729112	0.0779673	0.0608101	0.121225	0.136548	0.124695	0.0878467	0.0687557	0.261478
Me1G_1157	60.2984	67.0053	70.4476	39.7225	51.5642	30.2277	19.778	20.0364	18.5212	5.19215	6.49827	5.93421	17.5585	16.3603	11.3124
Me1G_1158	7.40536	3.34432	6.2477	4.81111	5.04416	3.755	1.0273	1.09854	1.58897	0.155275	0	0.15972	0	0.176136	0.182685
Me1G_1159	2.03894	1.95501	1.92372	5.54109	7.83426	10.6524	6.61363	6.36764	5.2188	18.5837	17.5658	18.6845	10.1002	9.34353	10.5343
Me1G_1160	5.38971	3.33421	5.57018	8.4488	10.1599	10.7477	11.6401	9.3005	11.921	11.4395	11.2409	10.401	11.5398	11.9634	14.2813
Me1G_1161	23.3532	29.3039	27.7403	25.9555	26.6417	26.4931	31.3086	27.2599	28.4141	33.8973	31.834	29.8597	35.1062	35.274	43.883
Me1G_1162	1.1761	1.42869	0.698285	2.14093	1.38673	1.53805	5.55431	2.81975	3.36906	7.36917	7.24994	7.19634	34.1702	33.6486	29.1928
Me1G_1163	0.216184	0.0656529	0.352974	0.846094	0.660851	0.970649	0.825015	0.838115	0.650243	0.805873	0.405585	1.07586	1.93833	2.43123	1.67436
Me1G_1164	4.4893	1.95982	5.6969	7.48126	6.111	6.39615	5.70327	8.1779	6.55128	3.1249	1.82064	3.99025	3.04535	2.56688	0.88744
Me1G_1165	0.190777	0.582993	0.203532	0.349454	0.814377	0.382549	0.104658	0.223832	0	0.0870043	0	0	0	0.0986934	0.409452
Me1G_1166	0	0	0	0.14637	0	0	0.153428	0.164067	0	0	0	0	0	0	0
Me1G_1167	0	0	0	0	0	0	0	0	0	0.15151	0	0.155848	0	0	0
Me1G_1168	4.34901	2.81463	4.03677	5.916	6.05936	6.0909	7.2967	6.97875	8.44561	8.81327	8.77982	8.93857	11.4087	11.7657	11.4405
Me1G_1169	3.62098	3.3014	4.18441	2.81742	2.31734	2.2168	3.0939	3.00768	2.67424	27.9415	29.1688	28.1401	5.52797	6.96238	14.0986
Me1G_1170	2.3621	2.50617	2.335	5.22652	4.36963	4.84143	7.004	6.2268	7.83068	15.1359	17.6942	15.9339	14.081	13.2715	12.674
Me1G_1171	3.61454	3.01337	4.89612	9.05566	12.086	10.1471	8.95502	9.16561	11.1391	6.46605	6.94796	6.16983	4.25411	5.01853	5.65557
Me1G_1172	3.48793	2.70955	3.62207	5.38603	5.80776	5.05273	5.68939	5.21257	5.19901	12.8706	13.0531	11.3726	19.8808	17.6185	20.9207
Me1G_1173	5.18863	3.17469	4.27353	5.92342	6.23085	6.29379	6.7326	6.13494	7.43936	14.7372	15.357	12.0819	16.5656	16.9675	23.6568
Me1G_1174	0	0	0	0	0.181113	0	0	0	0	0.328937	0	0.338354	0.357551	1.11939	4.64405
Me1G_1175	0.10003	0	0	0.209405	0.100471	0.100291	0	0.234724	0.109843	0	0	0	0.595049	0.620976	2.57626
Me1G_1176	21.582	16.4791	17.5094	28.4308	32.8042	23.5306	29.9818	25.4176	30.7277	19.3108	18.8852	23.8672	55.3241	54.3385	52.6603
Me1G_1177	10.2971	4.09859	4.78191	46.8367	47.8338	53.2894	29.8226	21.675	21.9492	45.0262	39.8274	35.6599	54.7982	60.3193	124.312
Me1G_1178	0	0.335474	0	0.134058	0.128641	0.12841	0	0.300534	0	0	0	0	0	0	0
Me1G_1179	12.2685	2.62096	7.35195	8.19671	14.9444	18.189	2.00479	6.73769	5.58943	0.952351	6.97275	1.95923	2.07039	4.3212	0.280117
Me1G_1180	7.27194	5.71771	7.35707	8.90936	9.22635	9.50577	11.1366	9.14378	11.8699	16.8018	16.0645	15.6025	15.0536	15.5466	18.659
Me1G_1181	4.1649	3.66417	5.26926	6.12109	6.56428	6.75372	6.08049	5.01241	6.24268	8.07249	8.48859	7.66228	8.88898	8.86921	9.8131
Me1G_1182	0.0965839	0.112438	0.247298	0.505474	0.452711	0.936076	0.812433	0.566591	0.38888	0.293648	0.396919	0.906164	3.00041	7.6613	1.31284
Me1G_1183	3.42081	2.42623	3.31424	5.2111	5.43789	5.59917	9.28456	7.76891	9.42543	10.081	10.2115	9.6789	9.40019	9.99556	12.1015
Me1G_1184	3.9559	3.71962	3.74536	10.2874	11.6841	11.8023	19.6457	18.0892	22.3118	17.627	17.6941	16.038	18.2606	19.0894	20.6012
Me1G_1185	6.51252	4.92375	6.38638	8.4923	8.55109	9.48416	7.79738	7.58397	8.42981	27.1894	27.3119	25.8742	31.1899	31.4948	28.2931
Me1G_1186	4.3745	8.14583	4.79085	11.0621	7.46553	7.72383	1.57155	1.40801	1.7429	68.2182	71.273	75.2561	53.4267	50.9481	39.6318
Me1G_1187	4.41621	2.6588	3.80292	4.09813	4.05169	4.44093	4.53198	3.90794	4.56473	8.28854	7.68388	7.66006	8.12081	8.63831	9.79886
Me1G_1188	0	0	0.110342	0.676615	0.519418	1.03697	0.283696	0	0	0.471683	0.531305	0	0	0.267527	0
Me1G_1189	1.91053	0.975684	1.79982	0.377314	0.307757	0.343346	0.237305	0.169174	0.158336	0.230155	0.222212	0.101462	0.536092	0.44756	0.541568
Me1G_1190	5.64513	3.96976	6.36822	8.06453	9.01527	9.40027	10.1837	7.73245	10.106	14.8779	15.7186	13.7874	16.67	17.0147	19.8112
Me1G_1191	0	0.0728108	0	0.0872875	0	0	0	0.0978413	0	0	0.171354	0.15648	0	0.345127	0.715918
Me1G_1192	0.0349596	0.0152618	0	0.0548887	0.210682	0.105152	0.306855	0.307626	0.211139	0.127547	0.215504	0.131199	0.242624	0.180854	0.225094
Me1G_1193	11.6913	8.90772	11.7747	35.6922	33.9268	35.285	33.8535	28.8142	30.8539	15.9284	13.6735	14.2803	29.1058	29.0236	25.1711
Me1G_1194	9.66981	11.8073	12.5532	15.1112	14.3188	13.6129	12.3265	12.1306	12.8036	42.936	46.1327	39.2429	27.9272	25.0635	44.6135
Me1G_1195	2.41813	1.73893	2.29273	5.90429	5.32566	5.50124	6.517	6.52531	7.28526	14.2761	15.1772	14.1733	11.0631	11.6725	13.5408
Me1G_1196	106.981	69.9098	98.7581	160.65	126.545	133.825	108.313	123.637	96.6015	1132.63	1150.72	1121.61	1047.95	1021.91	1006.48
Me1G_1197	20.0837	37.1335	24.8042	209.599	185.94	172.104	17.1098	17.6033	16.9944	20.689	32.286	27.045	29.5165	38.6254	29.9194
Me1G_1198	0.14128	0	0.12058	0	0	0	0.155009	0	0	0.515448	0	0.530205	0	0	0
Me1G_1199	0.421397	0.367925	0.539483	0.385944	0.15872	0.264059	0.375657	0.494409	0.375971	0.192179	0.108235	0.0988402	0	0.0544995	0.0565259
Me1G_1200	8.18252	6.43249	6.93113	4.34674	4.54185	4.93463	6.58137	6.56858	7.60024	7.1266	7.17411	8.88911	5.45918	5.50608	6.37101
Me1G_1201	3.98146	2.78027	3.59402	4.00579	3.72654	4.33076	3.5762	3.48633	4.14746	9.79819	10.8309	10.345	13.5221	13.3513	12.2534
Me1G_1202	0.60178	0.0238827	0.630339	1.11662	1.04402	1.17927	1.56061	1.3479	1.44177	2.19554	2.47306	2.61769	1.62718	2.2075	1.40897
Me1G_1203	0	0.115668	0.226136	27.1786	22.7537	29.3983	3.07663	1.06212	5.01885	0.20139	0.181477	0.0828623	0.0437818	0.0456894	0
Me1G_1204	3.56331	2.64135	3.82959	5.41937	5.55467	5.99427	5.05752	4.12106	5.63292	13.0767	14.1891	13.6306	19.9285	19.4915	20.6397
Me1G_1205	1.09232	0.630803	0.976321	3.95217	3.74062	4.86357	4.05781	3.17872	3.68341	12.4107	12.3889	10.8939	17.2594	14.7722	16.9828
Me1G_1206	22.9047	24.6401	25.6158	18.326	17.1773	17.7543	26.914	23.4183	30.6383	37.8817	38.7411	38.7662	49.8166	50.6913	42.996
Me1G_1207	7.36195	5.2627	5.617	6.21404	6.94763	7.06258	8.15703	6.73106	9.8684	22.2062	23.8194	20.4062	12.42	13.7313	16.3459
Me1G_1208	299.28	381.124	313.615	374.992	428.626	397.269	558.716	493.206	436.138	257.489	270.178	275.937	419.417	434.881	368.196
Me1G_1209	13.7345	11.1976	11.334	13.3287	15.9876	14.591	12.6741	10.2448	6.49215	0.663696	0	1.19472	3.60716	4.51719	6.24686
Me1G_1210	0.531628	1.0057	0.60498	1.02017	0.889951	0.710683	0.583289	0.623738	0.583777	4.04082	6.55429	3.15895	2.10832	1.83348	8.17713
Me1G_1211	0.0409487	0	0.209694	0.428613	0.411292	0.615831	0.494208	0.336305	0.269793	1.12048	0.673128	0.691537	1.54274	1.01682	1.14251
Me1G_1212	28.359	32.7243	31.828	40.5544	34.2133	32.4793	27.7495	29.737	25.6454	141.308	145.845	138.487	87.7639	79.6731	101.114
Me1G_1213	272.707	201.934	184.256	366.269	368.627	377.439	1063.5	1011.12	1021.03	216.774	261.019	279.929	798.342	807.358	488.459
Me1G_1214	10.6713	2.94227	5.56053	18.577	14.3287	14.6408	20.0889	19.1098	21.3392	11.4751	3.23138	10.7497	80.6308	119.708	29.8945
Me1G_1215	117.272	50.4109	68.452	167.898	180.519	183.461	207.914	188.33	225.974	26.2287	9.23252	13.4898	141.661	139.465	98.6035
Me1G_1216	3.07928	1.23528	2.1309	4.18132	3.92875	4.25547	4.29162	4.39394	5.30048	29.3007	29.7553	23.5807	27.889	31.3429	33.58
Me1G_1217	10.2388	3.47267	9.00748	14.6328	15.1094	14.1347	15.5112	17.1874	12.1945	32.0392	31.8005	31.4047	37.8717	46.5298	45.2172
Me1G_1218	3.14191	2.41724	3.5654	5.55237	5.71716	6.46264	5.70416	5.05831	6.02609	12.5553	13.6212	12.0027	11.6919	12.1721	15.8754
Me1G_1219	1.24867	0.463346	0.852576	0.457447	0.282189	0.250385	0.479505	0	0.171395	163.662	212.894	176.431	17.8271	16.2137	94.4007
Me1G_1220	422.971	486.895	505.007	247.256	224.766	216.079	273.158	279.487	273.168	286.008	264.887	310.634	397.937	394.47	245.696
Me1G_1221	11.5592	5.9306	14.9509	21.454	24.0581	13.6801	36.8053	46.6978	40.8272	15.543	11.9983	22.3608	39.8157	27.7414	12.2764
Me1G_1222	2.94214	2.47867	2.55512	5.64585	5.91021	6.02898	3.42626	3.3005	2.04047	20.2913	23.0152	21.3565	45.1363	42.884	57.2183
Me1G_1223	0	0.0623189	0.243673	0.224129	0.358452	0.644056	0.313248	0.251228	0.0783775	1.82286	0.733312	2.14291	3.11368	2.95395	1.3787
Me1G_1224	86.1609	57.5077	72.2417	97.0842	96.6854	95.4184	98.904	86.4015	149.183	97.9208	94.611	96.8092	150.256	162.592	175.253
Me1G_1225	2.09639	1.75411	2.28624	4.80004	5.77586	4.30587	5.49471	3.39905	4.50815	7.38291	5.83326	6.88403	17.3782	16.3279	24.3089
Me1G_1226	0.200941	0.771951	0.1372	0.546848	0.484384	0.483515	0.220468	0.37721	0.706087	0.219935	0.0825783	0	0.239067	0.166322	0.517518
Me1G_1227	0	0.0160249	0	0.0576331	0.110608	0.0920081	0.523572	0.689082	0.141079	1.0714	0.301706	0.309957	0.436724	0.873525	0.315132
Me1G_1228	14.184	10.2095	15.8742	27.1705	25.6827	27.0473	20.1583	20.5125	23.6205	19.9738	23.9608	22.8217	28.7026	27.075	29.4354
Me1G_1229	4.57066	1.64403	4.0877	7.13941	6.63901	7.93528	7.51795	7.18678	9.58332	54.5023	59.9306	53.1745	28.1345	27.307	37.1259
Me1G_1230	2.78033	1.75876	2.92196	5.94441	5.91246	6.62738	6.51427	5.26795	6.81712	16.8523	17.7999	14.7937	12.3688	12.6976	19.4457
Me1G_1231	5.70798	1.85516	5.52622	12.7651	13.2216	15.3155	18.9397	18.896	20.1567	20.9168	22.1915	20.3596	24.0327	26.7709	28.225
Me1G_1232	20.4657	23.3507	21.0224	15.4817	16.6145	16.2821	2.45079	4.17901	2.38654	1.32154	0.496197	0.906253	2.51389	3.24804	1.2957
Me1G_1233	0.126112	1.32131	0.861076	0.924015	1.14001	0	0.276734	0.295925	0.553932	0.460108	0.259134	0.709921	1.5004	0.260962	0.541331
Me1G_1234	0.102044	0.108895	0.299987	0.130546	0.261929	0.181885	0.261242	0.478899	0.161856	0.351616	0.30287	0.297856	0.224826	0.305008	0.511024
Me1G_1235	3.34726	2.83597	3.83947	6.07342	6.02711	6.74253	6.85985	6.602	7.35958	14.1455	16.1686	15.0226	14.2572	13.3007	16.6917
Me1G_1236	31.4239	16.0233	18.5507	0.0268284	29.1425	37.2878	0.478074	7.6684	3.54634	0.327297	1.21134	0.865715	5.53982	4.66738	5.17099
Me1G_1237	1.60603	0.704867	0.806303	0.269685	0.784986	1.0419	0.527686	0.352674	0.273494	1.77036	1.99414	1.46651	1.82219	1.74164	2.37781
Me1G_1238	6.35829	2.67401	4.4891	48.2245	70.9851	50.8653	103.328	95.3388	84.9173	6.49777	4.30938	6.93366	18.1526	28.1742	6.35877
Me1G_1239	6.57973	7.13409	9.17595	10.4881	9.24357	10.0462	14.0136	13.6735	15.0642	18.0434	14.5803	17.3495	15.4346	17.4419	18.8288
Me1G_1240	1.88895	0.194031	0.663843	1.16305	3.34814	2.11668	10.4845	47.1928	98.9539	0	0.228318	1.251	0.440658	0.689787	0.238478
Me1G_1241	35.3112	25.9462	34.6847	111.067	100.098	82.5579	106.875	114.078	84.083	76.1315	72.1921	81.588	81.9326	92.6072	70.2592
Me1G_1242	0.623187	1.36805	1.01817	1.17413	1.01938	0.946141	0.898638	1.00274	0.899389	2.85829	3.14641	3.34105	5.54305	4.64239	2.675
Me1G_1243	2.79133	1.56761	2.98094	8.16315	9.87612	9.68963	10.696	9.57803	13.8471	8.16249	9.10778	7.15912	13.7121	12.8002	11.801
Me1G_1244	0.0478609	0.188045	0	0.175337	0.0721078	0	0.0525119	0	0.0525558	2.09539	4.03211	1.84106	1.80316	0.792305	28.9672
Me1G_1245	0.0230451	0	0.0590059	0.048243	0	0	0.0505692	0.027038	0.0253057	0.0420391	0.236764	0.0432426	0	0.047687	0.395681
Me1G_1246	0	0.0873375	0.0426872	0	0.150707	0	0	0.058681	0	5.65676	6.6801	4.50481	0.694224	0.724472	2.46892
Me1G_1247	0	0	0	0.0252391	0	0.0967029	0.0529123	0.0848723	0.0794348	0.483856	0	0.135739	0.239067	0.29938	0.258759
Me1G_1248	8.78517	8.4442	9.22187	11.9676	12.1982	14.8833	12.8047	11.3834	13.8565	9.97274	10.7145	10.0552	14.7636	15.0977	14.708
Me1G_1249	2.89405	0	0.653829	0.623663	0.683954	0.597386	2.33477	1.1984	1.30856	0.465824	0	0	0	0.352272	0.182685
Me1G_1250	1.26147	1.85236	1.07665	4.92145	3.91628	3.27687	5.53623	4.50738	4.15565	22.175	17.791	27.8668	37.7479	36.4263	44.303
Me1G_1251	4.93644	6.49515	9.99011	15.4145	12.407	14.3783	4.94255	3.7983	4.5332	6.35801	7.52967	6.76406	21.2432	23.7081	30.9071
Me1G_1252	5.50689	2.32453	4.78376	7.9348	7.83933	8.93513	8.0253	7.92421	8.32436	15.8482	15.3465	15.9864	26.1181	30.0107	23.4577
Me1G_1253	0.169536	0.0647603	0.208001	0.61	0.681134	0.509933	0.418525	0.509708	0.383969	1.70098	1.48053	1.23273	1.19761	0.855122	1.72835
Me1G_1254	0.155361	0.0593458	0.124311	0.782598	1.70676	0.827508	0.681836	0.501269	0.959634	2.72783	1.27694	1.36652	2.09869	0.462139	1.72973
Me1G_1255	3.57732	3.51964	4.44307	37.1227	41.7764	38.998	33.0399	25.1515	34.0056	52.888	49.4797	42.4797	38.9081	28.6157	64.115
Me1G_1256	1.71302	0.444654	1.18543	9.30437	11.2535	17.5926	10.4134	7.00722	13.4216	29.8977	32.7255	25.7149	34.61	21.46	29.7104
Me1G_1257	0.230969	0	0.0739231	1.8434	1.68191	3.1841	1.71054	0.643595	0.855988	4.47669	3.97472	3.46718	4.75162	1.73254	2.91231
Me1G_1258	1.41994	0.390296	0.639611	0.399088	0.382961	0.461364	0.346206	0.323937	0.144373	0.0479678	0.0270155	0.148023	0	0.0544123	0.141089
Me1G_1259	155.922	82.4692	109.139	41.6728	29.9009	47.6605	18.3621	17.9659	19.34	15.5939	18.3278	14.5505	26.8468	28.8273	28.6377
Me1G_1260	0.319649	0.0738764	0.320959	1.15134	0.897074	0.867186	0.577643	0.672852	0.454242	1.78362	1.69998	1.7994	6.82299	7.97627	3.7934
Me1G_1261	17.3105	17.2551	26.1012	38.6539	32.6003	41.5089	102.561	131.337	11.722	111.839	79.1421	126.409	407.037	532.83	942.741
Me1G_1262	1.03021	0.747033	0.730241	3.41776	4.60378	3.69392	5.575	4.57876	6.222	1.76784	1.36341	1.98227	7.37487	7.7504	5.54643
Me1G_1263	6.89808	5.36027	7.15318	18.6644	21.894	18.4313	17.5209	16.4698	13.2558	15.1631	13.4654	11.9083	36.4523	32.0454	21.6891
Me1G_1264	45.4054	108.696	70.0368	44.7609	32.6701	29.4662	36.9557	44.1677	25.2017	22.2885	20.356	39.6568	208.552	141.448	102.411
Me1G_1265	9.7204	28.3827	14.5523	13.3435	16.0053	12.302	16.4346	19.8178	15.3984	5.81377	3.92919	2.99011	10.1112	9.89229	7.52408
Me1G_1266	2.84469	1.06445	3.04065	6.23868	5.44234	6.20671	7.47584	6.77049	7.89859	17.3471	16.3388	16.5728	14.7733	15.8935	16.6298
Me1G_1267	4.34909	2.25461	3.36389	6.97059	7.30319	6.19997	8.49963	6.85665	9.02909	5.82627	6.00419	4.59043	6.46784	7.73397	7.87569
Me1G_1268	49.0116	20.9767	28.6672	24.6812	24.9316	27.1429	30.3718	28.4492	29.8567	25.3128	22.4439	22.299	46.5009	44.4285	40.27
Me1G_1269	5.1973	2.79319	4.13538	4.78984	4.90824	4.51537	10.9163	7.89555	13.4152	2.41745	2.70175	2.56437	1.74499	2.24949	6.86608
Me1G_1270	1.25932	0.635071	1.43617	2.67037	2.31166	2.42724	3.90687	3.40083	2.61073	4.63413	5.13067	5.27608	5.36016	6.53722	5.80169
Me1G_1271	118.592	103.595	149.621	134.376	140.625	89.2794	45.5633	56.2402	36.6114	5.62753	3.65704	6.79052	5.52889	9.45263	5.34769
Me1G_1272	6.77162	5.65942	7.69564	7.90912	6.78934	7.49117	7.87994	7.18013	5.79229	36.3979	41.1475	36.919	53.8053	61.7946	71.5532
Me1G_1273	3.32573	3.61629	3.32604	8.92689	6.72176	7.73251	6.24568	6.48729	7.81923	12.5803	12.2838	12.5193	15.2929	16.297	15.02
Me1G_1274	0.625491	0.333741	0.787588	1.96412	1.65982	1.73813	1.22428	1.40884	1.05571	5.43747	6.37866	5.93366	5.03769	5.59275	5.08804
Me1G_1275	9.58865	14.6159	12.9462	11.0659	11.0374	11.9715	12.4087	11.3754	13.8746	8.85308	9.46693	8.3042	15.1131	17.0324	12.4348
Me1G_1276	10.0122	7.64147	13.1731	7.75702	7.60613	7.66203	3.01902	3.62175	2.67876	10.1867	9.31249	10.3916	13.2049	12.0577	8.88324
Me1G_1277	0.164122	0	0	0	0.0824226	0.164549	0.180071	0.288837	0.0901106	0.149696	0	0	1.30174	1.01885	0.352243
Me1G_1278	0.11713	0	0	0	0.235292	0.352304	0.128512	0.274848	0	0.213669	0	0	0	0.48475	0.251387
Me1G_1279	2.54304	1.85029	2.89393	1.33091	2.97996	0.991537	1.08506	2.15486	1.70653	1.0309	0.290301	0	0.280143	0.584699	0.606439
Me1G_1280	881.414	852.642	1043.7	963.465	1101.53	599.046	146.915	246.562	130	0.440515	0	0.113282	0	0	0.12957
Me1G_1281	3.25816	2.29098	3.82093	7.30228	6.42014	6.72032	6.59014	6.43435	6.96436	21.3015	23.1764	21.6547	17.2118	15.8259	15.5602
Me1G_1282	5.61912	4.55314	8.90159	3.63895	3.85733	3.32351	12.3303	18.0232	14.7821	4.3509	5.31619	5.46158	2.80557	3.17876	2.77638
Me1G_1283	0.327851	1.51394	0.286033	0.396545	2.01968	0.197223	0.143884	0.0940268	0.032001	0.0797423	0.0299407	0	0.0433396	0.0452279	0.031273
Me1G_1284	4.17977	8.19619	8.30436	3.65778	5.43701	3.77846	5.11221	4.74318	4.06309	11.1247	16.8955	16.2004	20.1087	20.9848	24.8534
Me1G_1285	6.85209	7.35007	15.0381	4.91802	5.11256	6.0848	7.30315	8.72837	7.52424	20.3565	35.8024	19.8372	32.9969	36.4602	54.2027
Me1G_1286	2.03711	0	1.73864	2.32609	4.27818	3.5278	4.26694	3.69373	3.05037	8.10786	5.70794	5.21249	5.50823	6.51465	8.7442
Me1G_1287	0.354855	0.442611	0.56246	1.37959	1.37476	1.47394	0.222479	0.773199	0.445331	0.0924755	0.104165	0	1.5078	3.25189	0.652801
Me1G_1288	0.0895698	0.312817	0	0.0937532	0	0.0898031	0.0982739	0	0	0	0	0.168071	0	0.185346	0.384474
Me1G_1289	69.0849	106.43	73.2298	60.0524	62.8807	62.6716	88.9514	83.2088	94.9029	46.6711	45.7648	44.0441	66.055	75.3893	53.3388
Me1G_1290	0.0860995	0.150349	0.183711	0.0901209	0.475634	0.258971	0.188933	0.202035	0.0945454	0.157063	0.176916	0.0807799	0	0.267247	0.554368
Me1G_1291	0.130932	0.114318	0.446992	0	0.526035	0.262545	0.718275	0.460851	0	0.955384	1.88326	0	0	0.270935	1.68606
Me1G_1292	2.22584	2.0077	2.95434	9.85024	9.89603	9.73059	6.67996	5.88545	6.55975	16.5252	15.6378	14.2804	26.3031	28.8715	23.9385
Me1G_1293	1.13414	1.7329	1.20996	0.395703	0.759425	0.473789	1.55544	1.21975	0.311348	0.172408	0.388403	0.886722	0.187406	0.195572	0
Me1G_1294	26.0131	33.3697	31.6477	19.3547	20.5263	24.7663	23.1651	27.1331	19.798	34.6074	31.4056	35.5751	36.3851	42.2248	31.9312
Me1G_1295	0.475289	0.899122	0.676086	1.65829	2.38692	1.42958	2.08591	1.20822	1.04382	3.17909	1.6277	2.37826	2.04197	3.27837	2.89023
Me1G_1296	0.783992	0.0821412	0.535299	1.3458	1.10243	0.848917	2.78697	2.24438	1.13638	0.0572065	0	0	0.124366	0.129784	0.26922
Me1G_1297	0.094079	0.0547608	0.294414	0.459541	0.314979	0.220089	0.24085	0.257552	0.0688717	0.0572065	0.128875	0	0	0.259569	0
Me1G_1298	0.0613162	0.187375	0.0261662	0	0	0.030738	0.168187	0.07194	0.0336655	0	0	0	0	0.317202	0.197398
Me1G_1299	0.0856511	2.6174	0.365509	0.358606	0.344114	0.343497	0.845769	0.703438	0	0.781226	1.05597	0.321437	2.71739	1.94961	6.06629
Me1G_1300	0	0	0.026343	0.0323068	0.124005	0.0618913	0.0338646	0.144852	0.033893	0.112609	0.190265	0.115833	0.0612025	0	0.132488
Me1G_1301	542.558	577.448	488.714	70.6537	73.0803	66.6224	449.538	573.931	460.238	11.8601	9.23359	43.2968	20.9808	15.5639	9.23409
Me1G_1302	18.7515	14.2888	20.3118	54.9436	47.8073	52.782	40.5768	52.3989	49.0083	0.61382	0.565698	4.01796	22.0788	16.7742	9.78221
Me1G_1303	0.135685	0	0	0	0	0	0	0.159194	0	0	0	0	0	0	0
Me1G_1304	0.147357	0.0643292	0.0628832	0.308478	0	0.0738703	0.242515	0.086444	0.404529	0.537618	0	0.138252	8.18139	10.0625	2.21383
Me1G_1305	5.14316	3.72782	4.343	11.384	11.1213	12.1305	10.4113	8.95532	11.8589	30.6763	31.3005	31.698	12.71	12.4956	17.413
Me1G_1306	7.08683	4.50892	6.22021	5.19481	6.01779	7.2846	5.00379	6.63602	7.16828	20.187	16.9047	21.4781	32.7151	34.048	20.4878
Me1G_1307	7.04475	3.04685	4.74677	0.7077	1.13914	1.00589	3.23052	1.6633	3.99962	0.676372	0.358525	0.532033	1.38392	0.361055	0.37448
Me1G_1308	6.62044	4.80771	6.03075	7.04071	6.99063	7.20147	6.33254	5.55178	7.66599	7.49009	7.87004	8.04297	10.4769	9.9893	10.133
Me1G_1309	3.718	1.56068	2.58335	7.80825	6.70275	6.40397	10.2506	10.7657	10.8349	18.2603	18.9524	18.2464	14.6975	14.3022	15.9594
Me1G_1310	0.86654	4.03512	1.56133	3.52727	5.31886	3.28212	4.96502	3.50189	5.60353	6.67427	6.33087	5.23934	5.91844	6.17631	5.37274
Me1G_1311	6.5474	6.78538	6.70159	12.0795	10.8229	11.7724	11.204	11.5369	13.3093	32.4672	32.3513	30.3139	19.7696	21.3642	26.5316
Me1G_1312	6.46188	4.19242	5.90022	10.3371	11.3731	11.0881	15.1418	11.7967	17.314	29.4462	30.8066	27.1261	25.9472	20.4712	27.0978
Me1G_1313	236.635	250.221	217.903	159.605	170.775	178.853	436.281	362.353	468.179	79.3801	75.6759	75.7414	116.98	123.061	98.2085
Me1G_1314	35.27	25.7247	34.9971	41.8071	41.1137	39.7582	31.9988	27.6574	33.5344	30.7968	31.4244	29.0778	41.4835	47.4197	55.85
Me1G_1315	1.28989	1.11488	1.49171	2.01965	2.00678	2.18303	1.77908	1.49677	2.09418	4.20445	4.43036	3.88193	4.98907	4.50558	5.30125
Me1G_1316	0.0947293	0.124064	0.0404249	0.247884	0.475734	0.142464	0.467707	0.277856	0.364076	1.64165	0.681271	1.5109	1.31487	2.74431	0.914899
Me1G_1317	27.1724	29.6086	31.2674	17.0069	17.6642	13.6679	10.3316	12.1672	11.1343	6.45564	7.01872	7.93968	10.9835	13.4679	9.37847
Me1G_1318	33.4207	32.4847	34.3825	24.51	24.3508	26.0887	30.0317	25.9028	26.1544	16.5847	16.7305	17.0139	19.3065	19.4929	21.576
Me1G_1319	0.378783	0.432478	0.149208	0.487968	0.556046	0.613474	1.08693	0.410226	0.351949	0	0	0.164022	0.0577759	0.18088	0
Me1G_1320	573.388	472.295	460.17	168.371	138.274	201.857	156.407	137.199	142.844	22.9815	24.9499	26	13.593	15.3548	21.6777
Me1G_1321	0	0	0	0.150992	0.14489	0.28926	0	0.338496	0	0.26315	0	0	0	0	0.619206
Me1G_1322	0	0	0	0	0.069518	0	0	0.081205	0	0	0.142218	0	0	0	0.297094
Me1G_1323	0.0932257	0	0	0	0.0936366	0	0	0.109378	0	0	0	0	0.184857	0	0
Me1G_1324	0.182375	0.0682428	0.111181	4.36327	2.62992	5.57692	0.643171	0.810043	0.100132	3.32689	3.10501	4.64433	17.6682	12.5616	102.608
Me1G_1325	0.676193	0.642869	0.666893	1.04331	0.880409	0.924026	1.03317	1.32813	0.841527	1.85484	1.50265	1.86095	1.79769	2.20769	2.33277
Me1G_1326	0.0809302	0	0	0.042355	0.0406434	0	0.133192	0.522237	0	0.0738166	0.0831472	0.0759299	0.561666	0.167468	0.607931
Me1G_1327	0.261032	0	0.445573	0	0	0	0	0	0	0	0	0	0	0	0.280117
Me1G_1328	0	0	0.0779752	0	0	0	0.100239	0	0	0	0	0	0	0	0.196082
Me1G_1329	0	0	0.0779752	0.286885	0.183528	0.366397	0.400957	0.535953	0.30097	0.333323	0.187728	0.171433	0.724638	0	0.196082
Me1G_1330	0.261032	0	0.111393	0	0	0	0.143199	0.153129	0.286638	0	0	0.244904	0	0	0
Me1G_1331	0	0	0	0	0.0917638	0	0	0	0	0	0	0	0	0	0
Me1G_1332	0	0	0	0.0956283	0.183528	0.183198	0.400957	0.428762	0.401293	0	0	0.171433	0	0	0.196082
Me1G_1333	0	0	0.445573	0.273224	0.262182	0.130856	0.143199	0.153129	0	0	0	0	0	0	0
Me1G_1334	0	0	0	0	0	0	0	0	0	0	0	0	0	0	0
Me1G_1335	0	0	0.0779752	0.0956283	0.367055	0.183198	0.100239	0.321572	0.100323	0	0.187728	0.171433	0.362319	0	0.588246
Me1G_1336	1.15404	1.0076	2.46238	2.41587	2.8978	1.73556	0.316545	0.676993	0	0	0	0	0	0	0
Me1G_1337	0	0	0	0	0	0	0	0	0.0632289	0.105039	0	0	0.114176	0.238302	0
Me1G_1338	0	0	0.103507	0	0	0.121592	0	0.284577	0	0	0	0	0	0	0
Me1G_1339	0	0	0.0935702	0	0	0.109919	0	0	0	0	0	0.205719	0	0	0.235298
Me1G_1340	0	0	0.173278	0	0.10196	0	0.334131	0.119101	0	0.185179	0.417173	0.380962	0.201288	0	0
Me1G_1341	0.444586	0.0408602	0.0599127	3.66158	3.64287	4.17592	2.37477	1.56485	2.54377	5.22892	4.49553	4.19313	4.15264	3.84938	3.44008
Me1G_1342	0	0.0570377	0.0185852	0.091171	0.065615	0.109162	0.0955672	0.0510972	0.0239118	0.0397233	0.357956	0.0408606	0	0	0.140207
Me1G_1343	0.175695	0	0	0	0	0	0	0	0.192929	0	0	0	0.348383	0	0.377081
Me1G_1344	0	0	0	0	0	0	0	0	0	0.193792	0	0	0	0	0.228002
Me1G_1345	0.420742	0	0.256497	0.314567	0.0603709	0.24105	0.0659469	0.3526	0.792025	0	0	0	0	0.124377	0
Me1G_1346	0.245991	0.14941	0.0821539	0.414207	0.504892	0.503986	0.574994	0.652513	0.434542	0.312165	0.329647	0.581998	1.14521	1.1951	1.62977
Me1G_1347	0.906502	0.419016	0.500619	1.49582	1.87455	1.95673	2.51573	2.08959	1.8269	0.914368	0.986119	1.26073	5.41364	4.54609	5.5849
Me1G_1348	2.02562	0.262013	1.53674	3.53371	3.91838	3.6857	5.43268	4.57711	3.95434	2.874	2.92897	1.97085	5.80173	5.89927	7.56776
Me1G_1349	0.0408538	0	0.0464907	0.0570159	0.150457	0.0955738	0.179295	0.079887	0.0598151	0.645889	0.027982	0.485509	0.621067	0.0845383	0.0876816
Me1G_1350	0	0	0.0301969	0.0370333	0	0	0.155276	0.124533	0.077703	0.193626	0.0727001	0	0	0.0732132	0
Me1G_1351	0	0	0	0.150992	0.14489	0.28926	11.7122	13.0321	11.5636	0	0	0	0	0	0
Me1G_1352	0.118139	0	0	0	0.11866	0.118447	0.25924	0	0	0.646532	0	0	0	0.244465	0.507109
Me1G_1353	0.721272	0	0	25.6686	41.0522	24.7077	16.2229	16.6427	17.9526	0	0	0	0	0.497507	0
Me1G_1354	0	0	0	0.796902	0.764699	0.152665	0	0	0.334411	0	0	0	0	0.315088	0
Me1G_1355	0.163145	0	0.139241	1.87841	2.78569	1.30856	1.61099	0.957058	2.86638	0	0.335228	0.91839	0	0	0
Me1G_1356	3.17924	1.87002	2.38496	0.280229	0.134452	0.117435	0.275383	0.333743	0.183742	0.0610482	0.0343824	0.0941939	0.132718	0.103875	0.215475
Me1G_1357	1.38869	1.02103	2.02736	1.72131	1.39481	1.53887	0.441053	0.300134	0.521681	0.333323	0	0.0685731	0	0	0.235298
Me1G_1358	0.856511	0	0.292407	3.04815	1.03234	3.26322	0.187949	1.40688	0	0.31249	0.35199	0.642873	0	0	0
Me1G_1359	46.1747	26.6165	23.87	59.0456	45.3388	55.9129	41.855	46.7591	41.6136	110.354	108.901	107.373	74.2569	83.5111	97.5408
Me1G_1360	27.9606	40.9652	44.299	34.7147	33.5916	30.753	25.723	26.1306	25.0844	44.3995	41.9978	48.5594	55.4138	54.2481	35.4332
Me1G_1361	2.50062	2.01972	2.91536	7.58824	6.82559	6.12695	4.04823	4.51497	3.86961	21.1781	19.7386	21.9873	24.5065	26.7076	21.282
Me1G_1362	18.8236	16.6965	18.2929	20.1058	20.389	19.5482	27.9518	23.754	29.0909	11.8623	12.7024	11.7202	18.8959	19.0331	16.5272
Me1G_1363	6.78857	5.62907	6.37671	7.2386	6.77064	7.30776	7.03882	5.85946	6.52159	9.09589	8.97309	9.53508	6.47073	7.31128	11.315
Me1G_1364	430.274	534.666	468.652	370.985	385.974	346.32	552.209	461.653	540.302	282.868	254.59	262.785	396.441	393.514	323.938
Me1G_1365	0	0	0.0970646	0.595197	0.114229	0.0570119	0.623896	0.934025	0.124884	0.311194	0.116843	0.106701	0	0.353003	0.244085
Me1G_1366	335.344	539.127	410.195	1244.56	782.688	846.381	1238.95	2394.1	1149.2	4.12453	1.47119	102.813	321.305	859.159	836.916
Me1G_1367	2338.2	2897.92	3228.88	2987.77	2150.69	2026.43	5215.58	8596.07	6203.35	115.805	50.6244	142.094	612.312	1424.98	438.914
Me1G_1368	0.0897654	0.0783749	0.22984	0.0939579	0.180322	0.0899992	0.196977	0.315955	0.197142	0	0	0.168438	0	0.18575	0
Me1G_1369	1.53581	1.44408	1.91577	0.989258	1.7799	1.18447	5.31441	5.54434	5.83777	0.646532	0	0.22168	0	0	0.507109
Me1G_1370	111.13	116.325	148.877	337.617	223.481	230.839	300.184	365.519	280.535	23.2873	18.2211	24.2535	71.7581	78.0923	35.3975
Me1G_1371	16.8089	16.4607	16.7581	23.3965	23.4853	25.4071	19.3768	19.0944	18.4153	15.4515	15.5114	14.7607	32.0253	34.8305	27.3185
Me1G_1372	0.0114424	0.0349666	0.00488294	0.00598841	0.0402249	0.0114722	0.0313858	0.0335623	0.0125648	0.0730565	0.0587793	0.11809	0.238235	0.0591941	0.454323
Me1G_1373	5.27647	6.58682	7.88092	4.23424	3.47006	3.04817	4.32813	4.92307	4.98014	3.5866	3.14935	3.38282	7.21178	6.14818	3.88269
Me1G_1374	0.310752	0.149226	0.278483	0.796902	0.468183	0.467343	1.19333	1.38546	1.09195	1.87069	3.32036	2.18664	2.21828	2.05772	2.30096
Me1G_1375	0.945997	2.03141	0.9165	4.9509	4.54539	4.10145	4.1517	4.04964	2.7514	3.1249	1.73368	3.50222	5.27255	5.92553	6.14585
Me1G_1376	0.67677	0.674057	0.654627	2.69709	2.66866	2.51308	2.40912	2.22916	1.87166	4.01463	3.35809	3.53694	6.72969	6.25527	8.27389
Me1G_1377	0.544537	0.89145	0.697129	6.26967	1.70918	5.32306	1.34427	0.878465	1.49488	133.605	145.038	128.362	168.037	177.612	800.414
Me1G_1378	0.135909	0	0.347989	0.284514	0.204762	0.476921	0.298233	0.239185	0.149241	50.9488	58.9248	53.8101	320.832	247.206	1037.26
Me1G_1379	14.9605	8.37836	13.1929	29.6727	27.0337	32.1434	37.9661	38.4828	36.0427	20.1414	19.3852	19.4814	54.9286	54.9295	57.617
Me1G_1380	5.40816	5.17118	5.87055	6.68299	7.52041	7.6122	8.8948	8.21794	9.65178	7.87332	8.13488	7.56669	9.66184	8.84419	12.3058
Me1G_1381	1.67374	1.24758	1.96186	3.41202	3.20806	3.76656	2.42178	1.94229	2.62445	6.4598	7.34392	6.41845	6.41304	6.7454	9.5139
Me1G_1382	5.54168	3.71483	5.65407	10.5631	11.4359	11.5917	17.986	14.4476	20.449	20.244	21.3434	18.7386	22.005	20.3152	25.4024
Me1G_1383	0.148421	0	0.126675	0.0776764	0.149075	0.0744036	0.407109	0.261204	0.40745	0.27075	0.152487	0	2.20727	2.76413	2.07054
Me1G_1384	0.0742103	0	0.190012	0.0776764	0.149075	0	0.488531	0.174136	0.48894	0	0.152487	0	3.23733	3.22482	2.54836
Me1G_1385	0	0	0.0674785	0	0.0397055	0	0.0433728	0.0463805	0.0434091	0.360566	0.0812284	0	0.0783863	0	0.0848432
Me1G_1386	0	0	0	0.137925	0	0	0.144576	0.154602	0.144697	0	0	0.989036	0.261288	0	0
Me1G_1387	4.10577	5.90639	8.49439	12.407	10.5026	11.9292	5.4462	5.91753	5.52745	5.16001	4.30537	6.29066	6.46951	3.89186	10.6749
Me1G_1388	0.103192	0.0819069	0.164135	0.363311	0.381608	0.315084	0.180122	0.462271	0.175122	0.744415	0.684302	0.624904	0.251122	0.232946	0.483214
Me1G_1389	0.55638	0.650599	1.13627	2.28787	1.89604	2.24128	2.5944	2.30804	1.48376	7.99274	8.77848	6.89792	20.213	17.722	7.88972
Me1G_1390	1.95663	4.20987	3.59835	7.7532	10.4814	8.12715	9.27711	8.88194	5.06447	3.65428	3.35038	3.2344	4.80355	4.67544	6.44904
Me1G_1391	7.18908	2.05959	3.06788	3.17454	4.40015	6.64469	9.73636	6.98496	12.9516	13.5242	16.6185	11.8036	23.1646	22.5469	19.0457
Me1G_1392	0	0	0.137603	0.843779	0.323872	1.13152	0	0	0.177041	1.76465	0.331285	0.605057	1.59847	1.66811	1.38411
Me1G_1393	0.0428479	0.0187054	0.0365699	0.128941	0.145249	0.150358	0.105776	0.0816916	0.117627	2.46214	2.82839	2.05023	1.05141	0.620652	3.13818
Me1G_1394	3.61527	2.08696	5.16812	17.3465	17.911	19.4815	14.0798	11.5331	12.7628	20.9296	22.3166	18.249	64.0937	64.9182	41.1045
Me1G_1395	2.18716	1.32882	2.10757	2.21546	1.65013	2.45559	1.86889	1.99849	2.32423	8.64156	7.80781	7.92441	7.91434	8.30089	8.37158
Me1G_1396	11.8573	18.2098	17.7402	12.6143	11.0058	11.3752	11.0737	12.3591	9.68786	23.0143	24.4369	22.8786	22.6721	20.4834	18.0261
Me1G_1397	0.729621	0.914011	0.758092	0.796902	0.860286	0.985963	1.11377	1.60041	1.0102	0.231474	0.0651833	0.238101	0.125805	0.131287	0.204252
Me1G_1398	0.142752	0	0.0609181	0.672386	0.430143	0.357809	0.704808	0.418713	0.705397	0	0.439987	0	0	0	0.153189
Me1G_1399	3.70807	3.52938	4.5644	6.11161	6.45214	6.99561	8.98487	11.1153	10.3344	0.819334	0.558033	0.646793	4.53589	5.72778	2.48839
Me1G_1400	24.5669	19.5147	23.613	29.0442	29.5092	35.9581	44.7795	42.1265	43.966	31.1002	32.9362	29.0313	23.0763	24.1661	29.4415
Me1G_1401	0.554291	0.940258	0.364946	0.43099	0.42948	0.412831	1.14681	0.724651	0.713006	0.635573	0.780994	0.861787	0.847876	0.884819	0.985697
Me1G_1402	47.4659	42.7491	48.0896	33.0677	30.58	39.3495	35.6001	36.1312	37.9128	47.2811	50.2633	45.5723	46.0775	50.7789	53.0005
Me1G_1403	5.44131	4.15287	5.77763	11.2127	11.4665	10.8389	5.97423	4.96342	5.13989	19.01	22.9602	21.9825	24.978	26.2072	26.7025
Me1G_1404	1.51441	1.58236	2.52148	3.74198	2.79281	3.08649	2.34255	2.67976	2.7807	11.1862	10.6107	10.7146	6.84271	6.01064	9.32455
Me1G_1405	55.2994	59.5756	69.2925	48.5219	47.8386	53.5011	40.4917	39.0753	38.8066	70.4643	67.3488	70.9761	128.433	136.418	108.186
Me1G_1406	67.7915	44.2135	54.1236	58.5569	54.7031	54.3611	41.8823	44.0605	37.1843	39.4746	38.6053	44.0057	53.1206	51.6388	48.2931
Me1G_1407	0.123276	0.107633	0.052607	0.580651	0.247639	0.247194	0.202883	0.144635	0.541474	0.11244	1.13988	0.231319	0.122221	0.127547	0.132289
Me1G_1408	0	0	0.0639141	0	0	0	0.0821634	0	0	0	0	0	0	0	0
Me1G_1409	22.1624	16.2832	18.363	14.9973	14.6698	14.574	16.4305	13.801	18.4236	24.7463	27.5894	24.2839	25.4784	27.3058	26.7339
Me1G_1410	0.211195	0.491722	0.540753	0.515803	0.565667	0.211745	1.31307	0.495573	0.695734	2.82525	2.45911	2.24565	0.69796	0.728371	1.81309
Me1G_1411	1.13675	2.48127	1.5631	2.7102	3.48872	2.27943	2.0787	2.22285	1.66435	8.29467	6.35853	5.21409	6.26127	5.61931	3.11743
Me1G_1412	2.32425	1.09783	1.91867	2.03398	5.05169	4.73701	3.42802	5.05157	2.34304	1.0426	1.0178	2.28789	1.05774	2.12881	0.408883
Me1G_1413	13.762	16.3239	14.6245	15.5547	17.3074	15.769	21.1475	16.1464	20.0435	28.1637	33.5059	29.3317	23.1227	28.6371	39.0096
Me1G_1414	0	0	0	0.135323	0.259709	0.259243	0.992937	0.303369	0.709834	0.471683	0	0	0	0	0
Me1G_1415	352.365	316.866	323.476	215.707	233.73	244.793	339.963	308.807	346.964	51.8093	47.6393	49.5422	19.6175	21.8371	26.5097
Me1G_1416	1.03298	2.00673	0.793466	3.13555	0.207506	0.957994	1.02002	0.605977	0.311935	0.0942182	0.212255	0.242289	0.256036	0.267191	0.166276
Me1G_1417	287.508	284.39	288.22	294.929	307.474	332.223	300.813	269.825	296.08	41.3654	32.8296	43.2251	28.1123	28.9234	37.123
Me1G_1418	0.26117	0.0570075	0.24148	0.227807	0.262321	0.24003	0.501462	1.30229	0.645276	1.23077	1.16274	0.612584	0.906277	0.900727	1.91515
Me1G_1419	5.24882	5.38351	5.12927	6.2905	7.31018	6.71017	5.41635	5.15095	3.79247	2.81197	2.566	4.13733	12.1489	14.253	14.1966
Me1G_1420	3.59908	6.28477	3.89876	6.08543	9.87156	7.77205	8.2014	7.79568	2.43208	4.2928	6.2576	3.11696	7.13658	4.29665	6.53607
Me1G_1421	3.41796	2.22232	4.0137	7.58655	10.0069	9.35705	5.61187	6.17167	6.3885	1.98991	2.49049	0.955213	2.93209	2.70871	3.38172
Me1G_1422	15.6542	6.90484	13.8691	37.7599	46.1358	39.4818	31.7359	29.6151	27.2419	7.41084	6.67807	5.79348	13.4258	9.75153	3.13886
Me1G_1423	35.891	27.1399	31.2115	96.207	114.547	112.3	78.2611	78.5794	78.5336	33.3896	33.1945	26.3162	30.9865	25.4324	33.0534
Me1G_1424	0.169187	0.738595	0.288797	0.354179	0.509799	1.01777	1.11377	0.595503	0.557351	0	1.39058	0	1.00644	0.350098	0.363115
Me1G_1425	0.0790626	0.207091	0.0674785	0.248266	0.317644	0.475611	0.867456	1.20589	2.08364	0.144226	0.162457	0	0	0	0
Me1G_1426	0.108907	0.285264	0.185901	0.512973	1.14857	0.818933	2.92752	1.72499	2.21243	0.0993347	0	0.102179	0	0.450722	0.11687
Me1G_1427	0.097887	0.085466	0	0	0.0983184	0.196284	1.82579	1.03362	0.967402	0.357132	0	0	0	0.405113	0
Me1G_1428	0.0937419	0.116924	0.102866	0.140172	0.107606	0.120839	0.132238	0.141408	0.0882321	0.0977168	0.110068	0.0502572	0.0265543	0.0277113	0.143708
Me1G_1429	31.0567	28.4925	34.9558	56.878	63.538	64.2787	66.0172	44.7834	62.8211	102.94	106.591	99.9528	115.021	97.5739	165.496
Me1G_1430	0.466128	1.62792	0.517183	1.56128	2.94955	2.80406	6.64853	5.52359	5.11853	2.63597	3.16073	2.27411	2.03342	1.44683	1.80075
Me1G_1431	0.0799855	0	0.341331	0.586049	0.40169	0.240581	0.877582	0.469219	0.263495	0.583639	0.49306	0.450261	3.64786	0.331026	1.71667
Me1G_1432	10.0277	8.80384	9.38975	6.20926	6.11673	7.08695	5.4858	4.43503	6.09647	12.8268	13.7238	12.4281	15.7636	14.4733	17.082
Me1G_1433	3.58725	3.75519	4.47226	3.06674	6.39496	7.60746	1.00972	2.51205	0.742456	0.650962	0.0385918	0.458146	0.0372415	0.155457	0.282165
Me1G_1434	2.34088	2.12951	2.50036	1.58457	1.1404	1.16646	1.13807	1.46368	1.43148	6.64828	7.86307	8.9165	2.80726	2.17543	2.70758
Me1G_1435	1.22381	1.06852	3.55785	4.44338	3.9181	4.06445	0.923134	1.30124	1.34386	1.67437	0.785838	2.22464	4.55005	5.22313	0.246242
Me1G_1436	0.0430648	0	0.0367551	0.0150254	0.0288364	0.0287846	0.0629996	0.0842104	0.0630523	0.235677	0.117985	0.026936	0.0569286	0.0297045	0.0616179
Me1G_1437	0	0	0.132912	0	0	0	0.170863	0	0	0	0.319991	0	0	0.322249	0
Me1G_1438	0	0	0	0	0	0	0	0	0	0	0	0	0	0.230552	0
Me1G_1439	3.87095	5.0038	5.47486	9.40847	8.62432	8.25602	4.46775	4.55344	4.92415	84.0399	105.55	81.8237	24.3229	22.1371	42.2519
Me1G_1440	0.0494736	0.388762	0.0844497	0.155353	0	0.148807	0.0542812	0.348273	0.0543266	0.45125	0.508289	0	0	0.102375	0.106182
Me1G_1441	12.1133	11.7947	14.007	12.2992	11.4938	12.7884	17.3939	16.668	16.2744	19.9586	18.2949	21.0014	14.1681	12.5907	13.5979
Me1G_1442	0.54491	0.53592	0.801847	0.957157	0.824113	0.910549	1.77297	1.02145	0.900983	5.10725	5.13506	5.10068	1.88777	2.02186	5.21571
Me1G_1443	2.47865	0.981073	1.52315	6.74548	8.89607	8.97951	18.8916	24.8546	19.4517	2.04978	2.03724	2.04645	14.9413	9.57421	22.9104
Me1G_1444	0.0604152	0	0.0257817	0.0948554	0.0303407	0.514867	0.232001	0.850594	0.232195	1.26741	2.42074	1.70047	2.39594	1.93776	2.07464
Me1G_1445	0.0818431	0.0119097	0.139703	0.185609	0.137006	0.123084	0.299321	0.176043	0.134807	0.423013	0.224227	0.358337	1.59581	2.14519	1.81509
Me1G_1446	0	0	0	0	0	0	0.110019	0	0	0.914606	1.4423	1.31711	0.795334	0.207497	0
Me1G_1447	5.77018	1.67933	2.77017	2.26488	1.32816	1.9284	0.791363	0.423121	0.396013	6.14016	6.17526	6.54152	4.05225	3.7313	2.83803
Me1G_1448	3.82295	2.84862	2.908	10.3017	10.3484	12.5498	5.32487	4.4323	3.6422	51.125	48.952	39.4288	11.3618	9.57523	34.7788
Me1G_1449	1.12125	0.652649	2.33926	0.130402	0.125132	0.249816	0.27338	0.146169	0	2.95445	3.83989	4.2079	0.494071	0	6.68461
Me1G_1450	0.715001	0.104046	0.101707	0.124733	0.59846	0.358431	2.61494	1.39814	2.35541	0	0.244862	0.223608	0.236295	0.493181	0.255759
Me1G_1451	5.9493	5.26081	8.38912	46.1383	41.6299	45.2622	45.9758	41.5591	59.3808	188.049	217.572	190.064	88.4309	80.3509	150.741
Me1G_1452	38.1281	28.2778	35.5697	101.047	106.324	115.262	85.1533	72.032	99.3367	142.746	153.123	130.118	101.298	90.2096	142.29
Me1G_1453	53.1637	56.9247	54.464	55.9425	49.3787	55.5048	43.3489	43.4122	48.7482	57.7472	55.9234	54.9643	51.5428	50.8891	52.4347
Me1G_1454	59.6594	51.5245	54.6144	23.9581	22.6188	24.5465	36.669	36.231	40.6943	22.3308	23.089	21.7782	25.3725	21.7703	35.493
Me1G_1455	12.0512	8.30523	13.4792	22.5852	22.3961	24.7191	26.2143	19.547	21.1365	27.9678	27.6658	27.9811	51.4677	56.4746	54.056
Me1G_1456	2.53781	0.472701	2.05046	2.86885	3.33069	3.08723	3.78682	3.21572	3.12117	5.06157	3.89362	5.016	3.62319	5.67158	9.22312
Me1G_1457	0.84277	0.54616	0.851085	6.76393	9.35865	7.01426	9.49077	7.02901	9.39236	2.9936	3.89367	2.81902	7.86777	6.64537	7.61709
Me1G_1458	0.399879	0.829202	0.298628	0.810951	0.979	0.70161	2.27595	1.49545	2.60718	0.319139	0.205417	0.0468965	0.0991146	0.0517165	0.214558
Me1G_1459	839.757	573.791	547.16	381.187	314.809	368.76	88.9543	89.6251	48.9318	13.0641	9.44695	13.4381	14.5512	2.56136	3.60538
Me1G_1460	0.163145	0.85466	0	1.19535	0.327728	1.14499	3.22198	4.40247	0.179149	0	0	0	0	0.337594	4.5519
Me1G_1461	0.389429	0.307631	0.664741	0.5629	0.409771	0.520591	0.793505	0.54393	0.570172	1.96205	1.52418	1.60066	2.39013	2.64776	1.3532
Me1G_1462	0	0.0892928	0	0.856372	0.616324	0.410145	0.336625	0.119989	0.112302	0.373123	0.63043	0.191902	0.811162	0.423252	0.438989
Me1G_1463	0.363025	0.55468	0	0.094995	0.182312	0.0909925	0.0995755	1.38425	0.0996588	0.662231	0.372969	0	0	0.187801	0.779134
Me1G_1464	0.235827	0.411806	0.134183	0.0822805	0.157911	0.0394069	0.043124	0.0461145	0.0431601	0.573596	0.0807625	0.442513	0.155873	0.0813324	0
Me1G_1465	0	0	0	0	0	0	0	0	0	0.386586	0	0	0	0	0
Me1G_1466	22.7328	3.09689	3.57769	4.72516	5.02002	3.39456	3.89164	3.02656	3.54082	0.294108	0.662569	0	5.75448	3.66985	0
Me1G_1467	0.331553	0.0964939	0	0.115679	0	0	0	0.129666	0	0	0	0	0	0	0
Me1G_1468	0.0561647	0.0490379	0	0	0.0564122	0.0563109	0	0	0.0616741	0	0	0	0	0	0
Me1G_1469	0	0.0695653	0	0.0833967	0	0	0.087418	0	0	0.145344	0	0	0	0	0.342003
Me1G_1470	0.01407	0.0368539	0.024017	0.0147271	0.042396	0	0.0617491	0.0495233	0.0154502	0.102666	0.0867326	0	0	0	0.150987
Me1G_1471	0	0	0.0476751	0.0194895	0.0374037	0	0.0408584	0.0655377	0	0	0.0765195	0.0349388	0	0.0385298	0
Me1G_1472	76.0853	130.707	108.619	96.099	79.4738	75.182	42.7301	57.5933	51.4413	135.858	141.713	148.247	85.7291	93.5437	95.6007
Me1G_1473	1.23961	0.93183	1.70862	4.11454	2.37695	3.3098	2.2983	2.51212	2.56227	12.1771	12.1908	13.4462	16.0099	16.4468	12.2354
Me1G_1474	7.23489	1.94154	5.75607	12.217	10.7062	12.414	12.0272	11.7956	15.6026	29.4811	29.2175	26.936	33.4533	36.2935	31.9741
Me1G_1475	2.0212	0.814489	1.17532	5.81209	6.0457	6.23527	4.48396	4.92521	5.12185	12.0337	12.3681	16.3792	26.6454	23.1184	11.8221
Me1G_1476	12.3849	9.05585	10.5412	94.172	117.404	102.348	289.663	313.833	164.472	6.53507	3.36508	8.06659	27.9406	22.3804	14.6451
Me1G_1477	18.5194	14.2083	23.0793	34.4354	34.1276	35.1702	33.3415	31.7266	31.2415	29.3644	30.497	28.387	28.6876	36.0891	49.1518
Me1G_1478	50.8656	29.9728	47.0186	8.59138	6.88633	7.57589	7.20452	7.16597	5.43442	6.7379	6.39906	6.43251	13.93	15.4362	6.78745
Me1G_1479	18.5837	11.3498	19.1129	25.7053	28.8144	28.7911	28.7976	24.2844	31.8371	25.5256	26.2735	22.6881	27.1974	26.4589	27.7168
Me1G_1480	1.15958	3.58957	2.69914	23.5025	32.3997	24.8375	42.7945	36.115	50.2388	15.7687	15.3792	12.0662	2.29933	0.872551	1.13124
Me1G_1481	0.0494438	0.237434	0.0843989	0.0776297	0.347632	0.19829	0.0813729	0.0290053	0.027147	0.0450978	0.101597	0.0463889	0	0.0511568	0.424471
Me1G_1482	9.66098	9.13077	9.11375	8.21337	8.9247	9.36518	8.63283	7.79584	9.85091	13.7563	13.8287	14.4705	22.0344	25.0996	17.3756
Me1G_1483	42.49	31.8893	42.4528	56.9553	57.4547	64.7483	69.159	62.7313	63.9831	38.2157	40.1985	39.0719	58.7995	57.357	47.0113
Me1G_1484	0.545052	0	0.332281	0.815014	1.48595	0.62454	2.05035	1.09627	2.39408	0	0.159995	0	0	0	0
Me1G_1485	27.2947	13.4535	19.746	171.108	167.206	200.994	158.463	164.305	185.673	13.7226	12.0949	22.6445	157.996	119.357	82.8715
Me1G_1486	1.05092	0.670279	0.807883	2.80072	2.11859	2.51084	3.53273	3.80394	4.0022	6.79819	7.02959	6.62919	5.83776	6.86327	6.23865
Me1G_1487	4.16508	3.03234	4.27673	24.2663	19.6042	19.1836	10.6442	10.7508	11.3004	562.927	693.201	587.82	123.223	124.03	363.125
Me1G_1488	1.53612	2.11425	1.97568	2.79143	2.5072	2.40644	1.88436	1.86485	1.74537	7.35576	8.85546	7.76652	9.77246	10.0879	9.54717
Me1G_1489	7.65964	3.53131	6.51756	13.174	13.0788	14.2945	14.2549	12.9763	17.2808	13.5493	14.9639	13.1642	15.8211	18.4556	18.1455
Me1G_1490	0	0	0	0	0.151259	0	0.16523	0.176688	0.496104	0	0.309442	0	0	0	0.646424
Me1G_1491	3.43152	4.08616	3.77621	6.80912	5.63196	8.46206	2.22695	1.74749	1.29079	6.24648	5.64084	6.12391	7.60059	7.01016	4.4189
Me1G_1492	11.0561	11.0708	9.86513	8.96262	8.01801	7.82921	13.5938	14.7406	18.6779	45.3089	47.1041	39.6061	11.2298	11.0792	23.4801
Me1G_1493	6.95474	6.9013	6.48333	21.4626	14.4605	17.2906	9.62973	10.8094	10.0605	189.741	202.651	194.355	161.008	151.879	100.795
Me1G_1494	0	0.213242	0	0.0426066	0.122655	0	0.267967	0.429823	1.47505	0.445531	3.76385	0.458286	0.403573	0	0.436816
Me1G_1495	0.423841	1.11018	0.12058	0.147879	0.567611	0.424944	0.465028	0.994551	0.775695	0.515448	0.290301	0	0.280143	0	0
Me1G_1496	19.8465	5.05505	11.2607	25.9886	23.0932	27.2658	59.5837	59.8946	59.7252	121.357	111.016	125.354	99.0183	103.851	96.0629
Me1G_1497	106.07	60.8176	90.053	180.338	173.729	202.388	434.484	434.57	452.035	1200.5	1184.62	1217.57	1118.07	1240.86	862.705
Me1G_1498	0	0.022199	0	1.2508	0.612894	0.968674	0.0278959	0	0.0279193	0.556569	0.31346	0.286252	0	0.0526121	0.272841
Me1G_1499	20.0689	7.58466	10.1792	29.8288	39.134	38.2014	102.452	95.9669	147.022	100.311	95.9062	93.2301	133.88	148.849	73.1
Me1G_1500	0	0.0177614	0	0.0212928	0.0204323	0	0	0.381876	0	0.111328	0.0835998	0.0763432	0.0403373	0.0841897	0
Me1G_1501	1.68825	0.454259	1.26871	5.92367	6.07888	7.62222	3.26192	2.7905	1.53905	4.82294	4.25442	5.41926	15.5801	15.7755	12.0323
Me1G_1502	2.33499	1.3834	2.15895	1.80394	2.20568	1.86728	1.37245	1.36978	0.457864	2.18046	1.14236	1.5648	0.110239	0.747774	1.25286
Me1G_1503	0	0	0	0	0.115669	0.0577306	0.0631761	0.135114	0	0.315116	0	0.108046	0	0	0.123581
Me1G_1504	0.117632	0.564882	0.120477	0.0492506	0.212672	0.0707633	0.567879	0.565856	0.426266	2.93982	0.580103	0.441458	0.559806	0.438148	0.807891
Me1G_1505	0	0	0	0	0	0.277573	0	0.16241	0	0	0	0	0	0	0.594188
Me1G_1506	0.0702778	0	0	0	0.0705876	0.0704609	0.0771072	0.0824543	0	0.384603	1.15525	0	0	0.29085	0.150832
Me1G_1507	0	0	0	0	0	0	0	0	0.136804	0	0	0.233772	0	0	0
Me1G_1508	0	0.0217024	0.0212145	0.0520347	0.0748979	0.0249212	0.0818157	0.116652	0.0272947	0.181373	0.102149	0.233207	0.0985753	0.20574	0.373433
Me1G_1509	1.39365	0.709802	1.53638	0.547026	0.466596	0.640418	4.26867	8.03929	3.57082	4.87273	1.9091	1.08962	6.10262	3.24434	2.24331
Me1G_1510	0.410651	0.372334	0.323524	0.628215	0.539372	0.617582	0.849127	0.815356	1.02327	3.54388	3.34275	3.70461	2.16097	1.7322	2.57626
Me1G_1511	10.2149	6.06235	9.19936	35.9746	35.6426	44.2567	30.7038	27.5112	30.7352	128.891	150.65	129.22	51.6458	49.4701	80.8763
Me1G_1512	0.352932	0.179156	0.504371	1.45189	0.849122	1.08624	0.522309	0.577789	0.522746	2.00633	1.501	1.55552	8.12125	7.89764	3.89306
Me1G_1513	3.50792	2.46725	2.77911	3.49327	3.82515	4.52659	4.19627	4.35389	4.37812	8.1619	7.475	7.11567	6.42449	7.19169	6.22172
Me1G_1514	2.3017	1.45421	2.74432	5.2724	5.14647	5.85041	4.02283	3.73863	4.1659	12.628	13.9271	13.0112	13.4971	14.2288	13.9138
Me1G_1515	0	0	0	0	0	0.136038	0.14887	0	0	0	0.278804	0	0	0	0
Me1G_1516	2.21886	1.22161	2.26769	7.72192	8.219	7.79333	7.98572	5.95278	7.44923	10.0289	9.3509	9.65304	9.69629	10.2942	11.405
Me1G_1517	1.62855	1.01564	0.992813	0.591395	0.801172	0.799734	0.291723	0.506924	0.547439	0.848801	1.16097	0.686009	0.593125	0.137548	0.499319
Me1G_1518	3.51039	4.34359	3.9151	1.8259	1.64396	1.14439	1.01605	0.379013	1.11149	1.61074	2.69939	1.61644	0.640558	0.267387	0.831987
Me1G_1519	6.15085	2.02919	1.76128	1.76157	1.46903	1.7677	1.16506	1.0578	1.27604	11.8417	12.8034	10.5642	5.44273	5.76279	7.48208
Me1G_1520	3.65005	4.37271	2.89791	3.34666	2.8988	3.17729	2.11103	1.95864	1.92637	6.96812	6.80239	5.62791	3.98351	4.68403	5.7691
Me1G_1521	40.8031	59.8037	54.8944	61.8975	54.5144	44.8258	46.7202	48.9769	50.3126	698.05	730.099	642.123	161.765	138.081	303.89
Me1G_1522	5.11819	5.31464	6.42126	8.4275	8.63054	8.42078	9.80889	7.25143	10.5875	16.5036	17.4639	16.7254	14.3753	14.1997	19.417
Me1G_1523	0.197445	0.0861957	0.149792	0.424816	0.253403	0.505897	0.168492	0.205916	0.228859	1.10055	0.743799	1.04973	1.04404	1.27111	3.29593
Me1G_1524	1.73622	1.8739	1.66761	1.76963	1.62185	1.92852	3.7599	3.4505	3.89089	5.54033	5.73099	5.54698	5.06876	5.01727	7.10501
Me1G_1525	4.83677	3.42738	5.23491	8.51116	8.20242	7.59031	13.4977	15.215	9.19843	7.92814	8.06606	7.76052	20.9885	25.3118	9.92947
Me1G_1526	0.114839	0.0716195	0.0980135	0.0858594	0.0823897	0.0986902	0.0899994	0.0962405	0.10809	0.239418	0.10113	0.277056	0.162653	0.271584	0.0352103
Me1G_1527	0	0	0	0	0	0	0	0	0	0	0	0	0	0	0
Me1G_1528	0.0482447	0.0280819	0.0549014	0.109412	0.209982	0.0322469	0.0793994	0.0943394	0.0264886	0.102676	0.198265	0.181056	0.127552	0.13311	0.25886
Me1G_1529	0	0.026125	0	0.0626386	0.120215	0.0299997	0.065659	0.140424	0	0.0545835	0	0	0	0	0.256876
Me1G_1530	7.40622	8.66862	7.39742	4.51207	4.32974	4.20702	4.15102	4.38507	4.7336	9.20217	11.3548	9.63772	10.3209	9.06251	10.5806
Me1G_1531	7.5026	3.84326	5.64457	7.55796	6.79517	8.32654	7.28004	6.79269	8.92908	22.4281	26.5997	21.2799	10.2332	12.2047	17.4054
Me1G_1532	0.411125	0.717914	0	1.14754	4.54231	1.23659	0.902154	1.92943	1.80582	0.249992	0	0	0	0	0.294123
Me1G_1533	0	0.0624273	0.015256	0	0.0179538	0.0358431	0.0980602	0.0209721	0.0392569	0.097823	0.0367294	0.0670824	0	0.221931	0.422003
Me1G_1534	1.47946	0.602807	1.23463	2.60674	2.99673	3.88958	3.63423	2.53619	4.53981	5.51762	6.40084	5.33629	5.59016	5.59561	7.14433
Me1G_1535	0	0.017779	0.0347586	0.0426278	0.0204526	0.0204159	0.0670248	0.143345	0.0223603	0.0371459	0.0418413	0	0	0	0.0874065
Me1G_1536	0.178556	1.71489	0.26669	0.560687	0.31385	0.805595	0.244884	0.261866	0.0980357	0	0.0917237	0	0.0885144	0.092371	0
Me1G_1537	0.10003	0	0.0853743	0.41881	0.401885	0.601746	0.219502	0.469448	0.109843	0	0	0	0	0	0
Me1G_1538	9.74942	9.9895	12.9237	11.2009	13.1486	13.0614	8.5157	7.31972	6.96689	10.3778	12.8194	11.2304	9.64506	10.8968	16.4763
Me1G_1539	7.69057	2.22425	4.79976	4.39383	5.19792	7.63029	3.23454	2.98889	3.58911	15.1691	13.7613	14.04	13.4705	13.9248	19.6693
Me1G_1540	7.6751	4.67311	7.34772	15.6931	16.1194	19.0952	16.5389	14.7985	18.2829	34.6986	36.3978	31.5925	37.6688	44.9065	49.2955
Me1G_1541	0.137962	0	0.117748	0	0	0	0	0	0	0	0	0.258875	0	0.570964	0.592194
Me1G_1542	0	0	0	0	0	0	0.109751	0.117362	0	0	0	0	0	0	0.214688
Me1G_1543	0	0	0	0	0	0	0	0.241783	0	0	0	0.193345	0.204315	0	0.88458
Me1G_1544	0	0	0	0	0	0	0	0	0	0.177299	0	0	0.192723	0	0
Me1G_1545	3.52032	4.15338	4.2879	2.50062	2.13138	2.39526	2.94499	3.11624	2.97832	11.331	13.2109	9.78319	7.66313	7.41541	9.30476
Me1G_1546	0.106234	0	0.181338	0.333587	1.06702	0.319532	0.233115	1.2464	0.116655	0.387585	0.873153	0.199341	18.3266	36.4916	5.92806
Me1G_1547	3.89257	2.23394	4.19946	8.19453	6.84202	7.30113	5.30255	5.59329	4.95879	8.59681	8.78477	9.0481	28.5326	36.9935	23.4673
Me1G_1548	4.57934	3.84709	5.6562	17.4668	15.1838	16.0305	15.7936	15.2707	15.4134	23.1223	23.3338	24.7141	24.6601	24.4744	23.4624
Me1G_1549	7.4631	5.74854	6.27385	8.1445	8.04082	8.57023	8.332	6.34219	8.85245	15.6615	14.259	14.4252	16.8013	18.6945	21.8384
Me1G_1550	1.50214	1.16974	1.848	4.92936	4.26801	4.7488	5.90944	5.54124	7.01404	11.7261	13.7088	14.5504	14.4367	15.2057	15.6549
Me1G_1551	63.1803	72.2313	50.9132	83.956	70.341	60.6171	82.5869	83.8214	80.9962	24.0801	22.9829	27.0385	39.7618	55.6732	23.3568
Me1G_1552	0.111567	0	0.142831	1.28456	1.28868	1.7338	0.0612045	0.0654488	0.122511	0.203521	0.229247	0.732719	0	0	0.239449
Me1G_1553	2.5142	0.772948	2.35739	3.03935	2.88096	2.52075	2.21459	2.99136	2.02202	5.1032	5.96655	6.11311	5.75778	8.57332	3.34403
Me1G_1554	299.309	251.387	275.837	422.311	408.147	477.427	275.953	291.148	324.907	93.2569	82.8902	88.9938	122.549	127.055	81.8931
Me1G_1555	1.87338	2.08014	1.75531	3.17577	2.84291	3.3482	1.4522	1.48124	1.47578	5.75762	4.93727	6.0753	11.9113	12.8516	9.92064
Me1G_1556	18.2067	15.5468	21.0245	29.5781	26.7848	28.3319	29.5593	25.8485	27.9064	18.2016	16.8652	16.8643	23.2322	23.8302	24.1057
Me1G_1557	0.184086	0.107151	0	0.32114	0.184897	0.307609	0.201975	0.143987	0.134762	1.79099	0.126086	0.115141	0	0.126976	0.921878
Me1G_1558	16.7642	12.9353	17.1045	44.0084	42.159	42.6639	38.801	38.3765	38.911	147.033	144.027	152.7	169.905	203.055	153.255
Me1G_1559	5.47759	4.77107	7.14323	13.7337	16.6502	15.8176	20.2761	17.4012	17.0118	15.6667	16.6042	16.0496	10.5231	10.0401	14.2726
Me1G_1560	3.38862	1.66349	3.37996	19.2301	25.4925	21.3944	22.8749	21.8266	25.0459	12.9092	11.3811	13.4065	23.8548	31.3429	47.2291
Me1G_1561	35.1108	25.3813	32.9365	47.1252	43.7285	39.7496	41.8903	45.6439	53.4103	53.3507	53.7073	52.7138	72.257	78.6416	68.2651
Me1G_1562	0.0768938	0	0.0437517	0	0.0514884	0.025698	0.056244	0.180433	0.0281455	0.233783	0.158	0.0480953	0.050824	0	0.0550105
Me1G_1563	38.6214	13.3459	13.4602	66.7875	62.5063	68.2892	23.2723	25.4557	18.4645	0.183777	0.225826	0.29215	0.308726	0.246371	0.255531
Me1G_1564	8.41001	7.1984	6.58945	16.5089	20.1622	23.2776	35.6082	29.2132	36.1527	15.241	15.2977	13.349	10.8258	9.69988	13.5521
Me1G_1565	1.46335	1.26422	1.81426	5.61086	5.16752	7.19683	6.64194	5.51214	5.3958	19.8102	18.1995	15.059	13.6226	8.38306	47.9038
Me1G_1566	1.18564	1.29063	2.37868	6.93036	6.21726	8.50637	6.31846	4.71518	4.6329	16.2916	15.6932	12.0196	12.6099	7.64707	57.6018
Me1G_1567	0.0347822	0	0	0.0728134	0.0349355	0.0348728	0	0	0.0381941	0.1269	0.07147	0	0.0689693	0.0719744	0.149301
Me1G_1568	352.452	455.665	593.2	508.288	435.972	471.578	156.598	165.885	114.073	518.802	570.349	565.205	973.202	713.889	741.123
Me1G_1569	46.8074	32.327	45.6856	70.0624	69.739	86.0742	73.9661	75.7847	83.6054	37.8108	40.9737	34.6895	51.7141	47.3851	50.5417
Me1G_1570	86.5676	51.6303	62.0795	54.1574	56.6467	62.1941	72.158	56.0691	72.5164	25.864	25.0957	24.8933	33.9046	39.2008	44.1534
Me1G_1571	0.141098	0.63137	0.180638	0.461526	0.885751	0.937211	1.21913	1.73822	0.910268	2.70262	2.10197	2.25047	3.14756	3.75916	1.02205
Me1G_1572	4.6805	1.91444	3.68883	10.3941	9.14815	8.77238	11.7049	13.4565	14.7707	46.1524	45.9645	43.8736	26.714	33.4623	22.5343
Me1G_1573	1.37042	4.7861	3.50888	1.43442	0.393274	2.15912	1.50359	0.918776	0.214978	0	0	0.367356	5.82298	5.67158	2.52105
Me1G_1574	30.5345	32.6108	32.8667	26.182	29.0261	21.7305	19.3981	17.4007	19.6688	12.1846	12.1282	13.1985	28.165	26.0073	21.4741
Me1G_1575	12.1847	8.75627	11.8949	12.9575	14.6803	16.1393	15.5256	12.5743	16.2165	31.6518	33.7793	29.2612	25.7992	24.5749	30.8391
Me1G_1576	1.56635	0.525444	2.60686	7.43818	4.93918	5.79405	4.04766	4.83615	4.73452	22.197	22.0722	22.3839	29.7921	29.3161	23.7622
Me1G_1577	21.505	24.0225	27.7112	46.0119	45.6349	39.2115	54.7075	57.1408	49.66	51.1523	43.3218	45.6935	47.2408	46.0271	35.2948
Me1G_1578	1.57979	0.800188	1.96198	5.00313	4.91792	4.77456	3.26662	2.52778	2.67442	17.0787	18.6965	18.0855	58.7605	66.1195	52.2988
Me1G_1579	21.6796	21.969	29.2407	2.11636	0.789771	1.23884	0	0.395375	0.370045	0.409823	0.230813	0	2.89558	2.55686	0.964338
Me1G_1580	0.0123758	0.0216109	0.0105626	0.0388616	0.099443	0.0248161	0.0678924	0.101641	0.0135898	0.248337	0.228868	0.255446	0.0490799	0.0768275	0.265614
Me1G_1581	0	0.141694	0	0	0	0	0.0593522	0	0	0.0986811	0	0.101506	0	0.223878	0.116101
Me1G_1582	0.400707	0.139944	0.341997	1.50992	1.04643	1.1249	0.703434	0.752214	0.352011	4.82441	3.29347	4.36101	1.74803	1.99003	2.06402
Me1G_1583	9.35971	16.6684	19.7991	6.14599	5.90799	6.94236	1.46057	2.61519	1.58644	9.45001	10.0084	13.632	49.3141	42.8785	27.0425
Me1G_1584	2.10955	1.68789	1.81205	1.46259	1.06964	1.29215	0.729344	0.978881	0.521396	0.816672	0.641143	0.840052	4.89588	4.44949	2.98442
Me1G_1585	16.7795	7.49005	17.8207	18.8621	20.4301	16.8773	13.0232	11.7741	12.6786	8.56273	5.21056	6.78307	20.22	16.7468	21.8855
Me1G_1586	8.65279	4.09562	8.16766	15.3328	15.7877	16.8556	22.1862	17.4349	23.5087	21.8538	23.0942	21.5308	19.6986	21.384	31.5654
Me1G_1587	4.80696	4.27745	7.10428	18.647	21.9966	20.7099	22.4949	19.5502	19.2926	112.09	123.072	100.285	149.888	131.917	240.221
Me1G_1588	1.78556	0.818469	2.8574	8.73737	7.03921	6.89231	5.2895	5.02783	2.89205	89.0852	90.0727	74.5482	57.7999	46.6474	89.674
Me1G_1589	0	0	0	0	0.132352	0	0.289152	0	0	0	0	0	0	0	0
Me1G_1590	16.9233	11.6713	13.7075	17.7211	16.4132	18.4581	24.1082	22.8178	21.3636	7.94499	6.81643	6.8038	11.0698	11.6537	10.4313
Me1G_1591	3.66768	9.38888	4.6217	6.79358	7.05909	5.91052	8.3642	7.41222	6.95843	5.11427	4.18245	4.97243	6.35877	6.00006	6.09951
Me1G_1592	0.637059	0.155225	0.32876	0.186087	0.401777	0.311932	0.666456	0.816966	0.959849	16.2427	13.3338	11.8984	6.34548	3.49492	6.99536
Me1G_1593	1.81801	1.44808	1.63331	2.83769	2.27452	2.01461	3.42945	3.61113	3.15212	7.7965	3.57178	7.90001	1.89733	1.88099	1.26639
Me1G_1594	0.0513907	0	0	0.537909	0.154851	0.360672	0	0.180884	0.0564318	0.0937471	0.105597	0.096431	0	0	0
Me1G_1595	8.65831	20.5239	18.3509	15.0776	17.9546	14.133	15.043	12.8508	12.0275	4.32679	3.60575	4.52303	3.44135	3.711	5.71139
Me1G_1596	0.582124	0.190597	0.434729	0	0.0730862	0.0729551	1.14433	1.87821	1.27845	18.8932	12.1109	17.7501	1.25048	0.953628	0.260286
Me1G_1597	0	0	0	0.328494	0	0.157327	0	0	0	0	0	0	0	0	0
Me1G_1598	13.0399	16.6218	17.4866	16.6663	15.6625	19.1453	21.2272	18.9765	26.4499	13.3055	13.2381	14.9207	18.8747	25.9425	23.7928
Me1G_1599	0.078459	0	0	0.492741	0.315219	0.393317	0.25825	0.184106	0.0861554	0.572501	0.322433	0	0	0	0
Me1G_1600	12.0862	12.3423	14.0289	12.7519	14.8782	14.5025	17.8224	14.6795	17.1578	10.8299	9.93386	9.90618	10.3915	15.0059	15.4809
Me1G_1601	0.414829	0.0388062	0.240248	0.0620291	0.0892837	0.0891235	1.23538	1.21676	0.894774	12.1618	7.64103	11.1756	0.998825	0.459858	0.54055
Me1G_1602	1.24358	0.87511	1.28316	2.42848	1.75242	1.6004	2.3623	2.9181	2.8942	5.04499	2.93669	7.10498	0.736088	1.4595	0.557705
Me1G_1603	2.01532	3.98841	3.78409	5.06267	2.96883	3.36762	8.255	10.7191	7.08164	7.35271	3.58892	7.56322	2.13129	2.78019	2.01849
Me1G_1604	0	0	0.0857918	0.0526072	0.100963	0.151172	0.110288	0.117936	0	0	0	0.094309	0	0.104002	0
Me1G_1605	2.17032	3.07026	2.88401	6.41249	5.1186	5.09564	11.5294	12.619	8.52227	35.2812	36.2974	35.3119	39.0041	44.086	43.6615
Me1G_1606	4.52873	2.58322	4.9806	9.62299	9.89044	9.98188	11.4611	10.1689	11.2913	23.9562	24.4668	23.2286	34.1923	33.898	28.302
Me1G_1607	2.84658	3.12217	3.0943	5.21788	5.49066	5.85708	7.22531	5.72415	6.36826	10.5922	11.0435	9.673	6.97835	7.47289	11.0638
Me1G_1608	86.3494	87.4815	90.0688	34.3988	33.5676	29.8317	56.6719	52.345	69.3716	92.1946	97.3241	85.3752	39.1382	41.995	61.8923
Me1G_1609	966.986	1142.47	877.529	739.357	1102.13	674.218	4991.39	3482.56	3984.94	112.716	98.8042	117.747	636.918	293.28	108.619
Me1G_1610	3.10734	3.43546	3.70347	9.3244	8.20888	6.85765	7.47424	5.74903	5.85518	62.621	75.8636	59.6527	19.2502	15.5233	39.4225
Me1G_1611	1.67237	1.3689	1.45708	3.4645	3.18452	4.26169	3.97559	3.88339	2.33379	5.97439	6.58639	13.0754	5.11238	4.61417	45.9131
Me1G_1612	23.7374	7.75051	12.3729	15.9351	15.3216	21.5211	20.9749	18.6616	30.3908	55.0462	59.8876	55.4567	79.4492	74.6667	72.1436
Me1G_1613	0.0771342	0.0673466	0	0	0	0	0	0	0	0	0	0	0.152949	0.319226	0.331095
Me1G_1614	0.193017	0.252787	0.329473	0.202032	0.484668	0.0967597	0.741206	0.905836	0.741826	0.528153	0	0.181091	0	0	0
Me1G_1615	3.29039	7.86258	7.53804	9.13584	7.30554	6.59792	4.14216	5.52659	2.20593	17.7543	18.8598	31.0659	6.66184	12.1124	53.4476
Me1G_1616	0	0	0	0	0	0	0	0.191412	0	0	0	0	0	0	0
Me1G_1617	3.28157	3.45983	5.17878	2.20348	2.61195	1.42779	0.679333	1.45288	0.407941	0	0.25445	0	0	0.128123	0.132887
Me1G_1618	0	0	0	0.0340718	0.0326949	0.0652725	0	0.0763828	0	0.0593806	0.0668864	0	0.129092	0.134717	0.209589
Me1G_1619	0	0	0	0	0	0	0	0.645726	0	0.200797	0	0	0	0.113887	0
Me1G_1620	0	0	0	0.0326005	0.0312831	0	0.068345	0	0	0.113633	0	0	0.185277	0	0.0668461
Me1G_1621	19.9154	25.566	23.2243	12.5899	15.7451	8.20438	3.67785	8.09713	2.16525	0	0	0	0	0	0
Me1G_1622	5.57851	4.15383	6.35121	12.1078	11.8828	12.2519	12.8995	12.1516	13.1183	31.3354	31.7061	30.7118	24.2937	27.5302	39.7134
Me1G_1623	0.015758	0.165101	0	0.016494	0.0474822	0	0	0.0369764	0.0173037	0.172475	0.0647586	0	0	0.0978233	0.0338202
Me1G_1624	1.63423	0.611511	1.99255	3.22562	3.28286	3.23016	1.22951	1.25999	0.692179	8.38986	5.56468	7.0968	11.6195	8.35761	6.71422
Me1G_1625	2.21516	4.18754	4.44031	7.2962	4.65396	5.05312	2.94326	4.57798	4.24006	55.8683	66.8554	56.972	31.029	28.5121	70.0487
Me1G_1626	3.45523	1.46763	3.24786	4.87509	4.47876	5.18464	3.16343	3.21846	3.34553	19.9738	20.8915	24.8826	50.6907	58.8656	75.6853
Me1G_1627	0.0987333	0.224133	0.185388	0.39271	0.37684	0.296971	0.216656	0.556032	0.498725	0.468285	0.486902	0.889277	0.704799	0.612923	0.254285
Me1G_1628	4.05071	2.68996	3.69958	5.06993	5.39784	5.73733	5.25561	4.88455	6.36025	15.7658	16.5586	14.2164	15.1718	15.6887	17.0195
Me1G_1629	3.66349	0.355403	2.5477	4.82875	2.86194	2.72077	1.19096	2.06952	2.38392	17.5737	17.5646	18.0768	13.1834	12.6347	32.9068
Me1G_1630	0.0856511	0	0	0	0.0860286	0.0858742	0.187949	0	0	0.156245	0	0.160718	0	0	0
Me1G_1631	14.0536	13.5288	12.6655	34.1861	41.886	41.2525	43.059	38.4349	37.7351	6.39422	5.72159	6.45435	26.2429	30.4367	16.874
Me1G_1632	6.42627	4.48696	7.34069	12.6159	7.35569	8.35929	10.7527	11.4526	11.2971	8.41411	7.43386	8.32564	2.86177	4.82273	3.03471
Me1G_1633	1.10572	2.83772	1.48706	1.84125	1.95194	1.6293	3.56597	2.49631	2.92507	3.20895	2.8228	2.57778	2.29218	2.84272	2.98438
Me1G_1634	13.438	13.5057	15.1299	16.9791	17.622	16.6068	17.1219	15.2577	20.343	15.3575	17.0643	16.5249	17.6434	19.0731	26.05
Me1G_1635	21.6723	39.6676	27.2845	63.0795	78.8992	73.4157	106.015	86.3344	117.41	43.3437	34.3236	32.4251	54.8237	48.422	56.8672
Me1G_1636	21.8986	31.4145	22.4416	90.6111	114.787	108.564	86.2302	72.5389	85.4064	39.5634	29.2589	34.1768	75.3632	70.2049	68.8609
Me1G_1637	4.01299	3.48717	4.18253	7.08032	7.90853	8.05324	9.23717	7.87689	8.14497	8.45386	8.5194	6.9234	7.79391	7.81865	9.7013
Me1G_1638	8.04023	3.29198	6.23352	3.29312	3.16004	3.00416	2.7944	2.31438	2.5911	6.76414	6.43907	6.51268	15.324	15.8367	9.56592
Me1G_1639	11.1064	9.39404	9.34446	10.9976	9.95106	9.9332	11.4933	8.99561	10.6714	5.986	6.15915	6.57181	4.81748	6.13732	9.34512
Me1G_1640	20.3352	27.5731	31.0093	30.1923	28.2507	28.1861	19.1435	18.8826	15.5036	55.6686	57.5674	61.4359	101.217	99.7958	72.4041
Me1G_1641	5.46627	4.78946	7.12947	11.8662	11.2514	10.6137	14.4024	15.4011	15.2598	58.39	62.1717	57.2085	27.7846	25.9682	37.5089
Me1G_1642	17.2376	10.5727	13.2984	14.1901	14.6888	17.4424	17.0416	16.6688	18.8342	18.755	17.8232	18.233	25.2277	29.5765	25.7522
Me1G_1643	1.2821	0.970154	1.09425	4.35397	6.66766	8.34104	5.15785	4.24528	4.69287	3.43025	1.81483	3.0473	3.95462	2.94781	6.11482
Me1G_1644	27.7574	24.7933	27.753	39.8725	38.9715	40.1424	46.4208	43.5925	50.6411	28.1582	26.8271	27.2801	33.0348	37.8512	32.0782
Me1G_1645	14.6658	15.6214	16.4589	38.2728	41.936	44.7959	23.4036	23.1091	18.5388	209.465	242.628	214.661	261.811	288.157	290.758
Me1G_1646	126.595	150.346	161.684	185.998	168.886	162.409	121.148	128.522	125.037	147.199	139.315	164.87	157.507	151.343	159.379
Me1G_1647	5.0662	2.99333	6.17194	17.0126	17.4822	18.2719	16.6755	17.3597	17.1772	32.5614	32.3137	32.9467	47.3663	52.6469	48.4379
Me1G_1648	0.0349003	0.0304717	0.0297868	0.109591	0.105162	0.104974	0.0765835	0.0409471	0	0	0	0	0	0.144438	0.074904
Me1G_1649	63.9029	70.1114	65.0138	92.2641	99.3368	96.4578	91.529	94.8912	105.41	165.595	161.795	162.955	303.364	325.828	336.2
Me1G_1650	0.604596	0	0.344008	0.421889	0.607261	1.21234	0	0.354675	0.331952	2.022	0.621159	1.8908	1.59847	1.4596	1.73014
Me1G_1651	0.0519098	0	0	0	0.0868976	0	0.0569542	0.0609037	0.0190006	0	0	0	0.068621	0.0716109	0.148547
Me1G_1652	44.3837	49.2552	48.7125	84.3628	74.6698	69.0339	74.6827	77.9322	63.0466	55.5309	53.7351	60.2736	65.6782	77.676	48.8756
Me1G_1653	1.27745	1.63898	1.61878	2.3374	2.76695	2.41491	3.33279	2.60857	2.94473	4.26042	5.12957	4.08048	2.17533	2.43154	3.2754
Me1G_1654	66.8708	25.0537	32.4393	95.9015	167.829	117.77	198.796	206.38	265.851	4.36211	4.31008	3.62108	29.3645	33.5086	29.9825
Me1G_1655	0	0	0	0	0	0.0610661	0.0334131	0.0714604	0.0334411	0.166661	0	0.0571443	0	0.0630176	0.196082
Me1G_1656	0	0	0	0	0	0	0.0491369	0	0	0	0	0	0.177607	0	0
Me1G_1657	0	0.395545	0.0483317	0	0	0	0	0.0664404	0	0.103303	0	0	0	0.117181	0.121538
Me1G_1658	0	0	0	0	0	0	0.141848	0.151685	0	0.471683	0	0	0	0	0
Me1G_1659	0.15398	0	0	0.483514	0	0.154381	0	0.541975	0.338168	0.28089	0	0	0	0	0.330475
Me1G_1660	26.9358	26.3685	31.4223	44.9213	57.863	32.3468	4.85485	8.51812	3.91543	0.31347	0	0	0	0	0.0922016
Me1G_1661	0.453781	0	1.62664	0.664965	0.182312	0.545955	0.0995755	0.106481	0.0996588	0	0	0	0	0	0
Me1G_1662	0.273173	0.864598	2.30234	0.536122	0.514457	0.479298	0.337184	0.320503	0.149985	0.186871	0	0.0640737	0.0677091	0.141318	0.0732865
Me1G_1663	427.613	375.783	380.495	782.77	844.908	884.075	987.201	989.712	896.09	201.361	243.093	180.205	282.991	278.927	286.77
Me1G_1664	0	0	0	0	0.174235	0	0.190328	0	0.190487	0	0	0.325505	0	0	0
Me1G_1665	0	0	0	0.300508	0.40371	0.172708	0.0629996	0.0673684	0.0630523	0	0	0	0	0.118818	0.246472
Me1G_1666	2.4879	2.21875	2.66939	8.26801	10.1115	12.0977	11.7571	12.8226	10.6448	5.99722	5.53203	4.85177	5.47942	5.57107	4.3861
Me1G_1667	2.09983	0.385975	2.82975	11.2209	7.2153	8.86443	3.51646	3.88998	4.97571	70.9655	83.115	80.6702	69.2496	56.4871	68.0752
Me1G_1668	5.31994	3.75926	5.72706	12.2134	11.2282	11.9406	8.74759	9.13783	9.19889	40.0609	45.2996	42.8183	33.658	34.7282	35.9737
Me1G_1669	85.1058	139.515	105.965	60.6404	61.7263	57.0157	75.2315	66.3867	65.2578	25.1074	20.4617	26.6937	22.355	25.9048	21.0669
Me1G_1670	1.36173	1.11657	1.73827	3.48277	4.49569	4.19082	1.74091	2.07002	1.97641	0.475216	0.243311	0.355506	1.03311	1.81321	0.432035
Me1G_1671	4.09045	6.73927	8.89549	8.97422	6.24396	9.26804	6.2882	9.30009	8.50125	7.8834	7.64524	8.80292	4.85739	6.3602	5.10871
Me1G_1672	1.28477	4.52436	4.56886	8.69619	9.76424	7.81455	3.24212	3.9694	6.3956	2.73429	1.84795	2.33042	2.46264	3.63336	7.44499
Me1G_1673	7.46665	11.3635	10.7257	16.3041	18.4605	17.6672	20.2159	16.5772	21.6582	22.1074	22.7775	21.3824	21.0922	22.0588	21.2765
Me1G_1674	3.71811	4.39051	4.13575	8.10253	9.5199	8.28059	12.5726	10.3694	10.5083	7.06057	8.14091	6.8624	19.1567	18.0364	17.9875
Me1G_1675	17.0219	10.1475	12.565	16.5046	15.9226	17.5906	19.3005	19.5019	23.2357	19.3633	19.0924	20.0331	21.5053	23.7793	20.5033
Me1G_1676	0.204166	0.281461	0.210937	0.545501	0.44251	0.519824	0.551172	0.416043	0.424787	1.50446	1.70015	1.59794	1.06537	1.38417	1.74121
Me1G_1677	13.289	12.4308	14.9015	24.0639	23.034	21.6867	19.9587	18.4604	21.8073	67.6605	65.3187	61.2356	63.8262	68.215	83.5528
Me1G_1678	151.672	168.46	148.823	304.718	277.816	261.959	267.947	320.889	236.186	315.772	273.818	347.301	468.042	500.26	269.48
Me1G_1679	0.888234	0.110789	0.324897	1.99226	2.67644	2.03554	2.92365	2.82864	1.25404	0	0	0.714304	0	0	0
Me1G_1680	28.6799	53.0418	33.1596	147.583	158.789	151.847	261.966	229.41	211.454	94.8424	84.4776	179.474	139.792	131.85	124.32
Me1G_1681	1.5762	0	1.56947	3.16215	4.48558	1.97538	3.89108	2.61983	4.03857	5.51101	4.85813	3.2041	12.7622	12.5028	4.2286
Me1G_1682	5.49213	3.02784	5.98653	12.2036	10.2604	12.1928	10.3989	10.4388	12.6993	89.8255	109.531	90.5421	33.5733	41.9199	95.4103
Me1G_1683	0	0.0306539	0	0	0.0352636	0.0352004	0.0385207	0.0823838	0	0	0.0721414	0.0658794	0.208852	0.217951	0.0753517
Me1G_1684	3.44806	3.19509	3.87872	5.37909	5.93133	5.47034	4.27595	4.30898	3.96038	6.86836	8.3066	7.41205	9.27336	9.70474	8.42107
Me1G_1685	0.706661	0.0661063	0.603123	0.977416	1.11536	1.16397	2.21523	1.51014	1.27482	3.40689	4.66727	4.9725	2.9526	2.40233	3.24998
Me1G_1686	14.5369	12.5775	14.265	14.0384	10.3748	11.7038	15.068	14.7758	16.2517	61.1655	69.2572	58.119	20.8584	19.0161	37.4082
Me1G_1687	25.2016	11.9733	18.3516	24.457	29.4662	30.7799	31.6283	31.9178	25.729	31.8495	40.9623	27.6636	22.7981	23.6955	59.143
Me1G_1688	0.931352	2.67185	0.681337	0.696322	1.33637	2.13435	7.29898	5.6197	8.62	0.485422	0	0.24966	1.0553	0.275319	0.571113
Me1G_1689	1.79307	1.00642	1.20242	4.28987	4.43811	4.55856	4.14541	2.85508	3.30504	15.8874	14.8691	19.5866	109.331	108.529	67.7582
Me1G_1690	12.8955	11.0196	11.3882	24.1237	23.0908	26.0898	44.4106	49.9639	52.8996	12.4338	13.7977	12.9252	12.1982	13.5066	11.9633
Me1G_1691	0	0	0	0	0	0	0	0.0762018	0	0	0	0	0	0	0
Me1G_1692	4.60365	3.77233	5.277	34.6195	32.4199	25.7669	19.542	20.67	18.6504	9.22693	3.38278	3.88589	1.69868	1.44898	9.00115
Me1G_1693	0	0.157437	0	0.18874	0	0	0.593522	0.21156	0	0.328937	0	0	0	0	0
Me1G_1694	551.875	564.164	498.949	360.815	330.884	363.738	409.498	423.582	377.495	149.651	144.48	127.943	305.415	310.392	294.75
Me1G_1695	7.49989	6.9306	6.26086	5.04245	5.27856	4.82999	2.16229	4.04641	3.72705	13.182	16.5356	16.7438	15.4142	16.8788	17.0364
Me1G_1696	14.9534	12.5956	16.1219	32.6639	25.1583	23.7159	31.7386	32.5033	34.0814	39.5773	37.3048	41.5585	29.7631	34.4504	24.9796
Me1G_1697	0	0	0.0680016	0.0833967	0	0	0.087418	0.0934801	0	0.872066	0	0	0	0	0.171002
Me1G_1698	0.0545983	0.0953405	0.034949	0	0.0411292	0	0.044928	0.0160145	0	0.0746989	0.028047	0.0256125	0	0.0282449	0.11718
Me1G_1699	0	0	0	0.103944	0.0997433	0	0	0.116511	0	0	0.204052	0	0	0.205492	0
Me1G_1700	1.61226	2.90333	3.87009	2.21492	1.11331	1.11131	1.54781	0.827574	0.331952	0.551453	0.621159	0.756322	3.19693	2.71068	3.02774
Me1G_1701	0.0440649	0.0192367	0	0.046123	0.0221295	0	0	0.0516996	0.0241937	0.0401917	0	0.0826847	0.043688	0	0.236433
Me1G_1702	11.4555	8.35717	13.0186	17.2083	19.1663	21.2355	22.1044	20.8162	25.1247	31.4574	34.1907	30.878	34.3305	38.2824	39.7551
Me1G_1703	7.91169	6.84609	6.75249	2.29212	3.05091	1.34566	6.35538	35.2237	13.8074	1.93293	1.59665	2.51847	12.4664	12.571	9.85464
Me1G_1704	94.3097	68.1425	96.2879	75.8514	122.765	129.727	76.0755	107.462	97.8867	4.54418	1.9882	2.89728	44.4961	27.5201	13.7856
Me1G_1705	422.792	420.562	293.592	300.938	359.274	336.534	534.486	482.14	642.001	211.311	202.632	212.669	250.624	248.515	244.44
Me1G_1706	20.2208	21.5876	20.2845	34.9077	36.6734	38.9136	43.9511	35.0805	44.7245	34.4395	47.8509	43.6974	32.8747	31.1342	47.1008
Me1G_1707	8.22939	13.4083	12.3134	20.4712	23.3099	19.0908	22.2516	21.1688	22.8374	16.2055	17.9002	14.9896	12.358	11.4714	19.8792
Me1G_1708	20.5006	22.0822	24.2484	8.92142	8.72875	5.58531	5.07309	5.29417	1.10111	0	0.686809	0.209064	0.220926	1.15276	0.358687
Me1G_1709	5.305	4.35865	6.08957	3.72169	3.02846	3.54112	3.62547	3.4319	3.59727	32.2839	38.7611	29.6677	10.5756	10.4282	29.1511
Me1G_1710	8.77604	5.63839	6.1779	15.1035	16.3227	23.3609	40.7994	40.9365	53.8732	5.73918	7.43675	4.79381	7.73941	7.14658	16.5
Me1G_1711	0	0	0	0.130008	0.124754	0.124531	0	0	0	0	0.255219	0	0	0	0
Me1G_1712	917.414	1259.62	1120.01	1169.01	1315.93	684.177	161.472	262.65	125.716	0	0	0.15972	0	0	0
Me1G_1713	78.2008	84.9912	87.3508	67.509	66.9657	42.201	7.63728	12.6332	5.13559	0	0	0.408174	0.215666	0.225063	0.933724
Me1G_1714	2.9114	1.79735	2.96172	8.11096	6.60168	7.37118	9.58297	9.76446	10.2207	14.5114	14.4422	15.7545	12.6831	16.0958	11.1716
Me1G_1715	0	0	0	0	0	0	0.0699344	0	0	0	0	0	0.12639	0	0
Me1G_1716	6.19361	3.41912	7.30935	10.2656	10.2943	12.4661	9.24338	8.46648	10.1443	23.042	23.137	23.1129	28.687	28.422	31.3243
Me1G_1717	1.1378	0.0165571	1.11676	2.97736	4.15223	4.63911	9.21712	6.3632	8.80836	4.87762	4.36415	4.76817	7.70847	4.86584	4.55836
Me1G_1718	7.89578	6.18072	7.31986	15.5317	27.0734	22.3842	41.2243	27.9512	36.7741	9.68513	13.9864	12.5169	13.497	6.19742	13.7322
Me1G_1719	6.77246	4.56779	4.68939	5.06341	5.78256	4.65846	4.28536	3.82579	3.52822	3.57339	2.47886	2.91366	3.15003	3.55916	5.53724
Me1G_1720	39.7863	19.3914	19.1366	55.7667	55.1293	69.5681	69.5532	66.057	55.1842	39.5472	39.4592	50.3017	100.14	87.7814	83.6068
Me1G_1721	4.41608	4.12869	5.20329	9.4901	10.6767	10.5792	12.8205	12.4257	13.3462	9.90939	10.1983	8.87312	8.44664	8.24859	11.9942
Me1G_1722	2.79626	1.05576	2.96707	2.92686	3.26403	3.48548	3.15091	3.63541	4.31537	13.9242	16.1501	18.8608	16.4842	20.4865	23.519
Me1G_1723	1.36716	1.93973	1.75027	1.96765	2.81994	2.54563	2.57146	3.15079	3.13659	9.66419	11.1868	10.9029	9.53669	11.1647	14.252
Me1G_1724	3.36417	3.75771	4.50492	5.18481	6.89782	5.51301	8.93499	7.55385	6.70048	10.2635	9.96378	9.7084	9.82217	9.31394	8.1166
Me1G_1725	0	0.107795	0.052686	0.258455	0.558023	0.123783	0.338646	1.15882	0.0677859	0.337827	0	0.347499	0.856835	0.510953	0.132488
Me1G_1726	6.2099	6.10782	8.62055	2.97587	4.80946	2.43792	4.02234	2.809	1.56099	2.79791	3.38218	2.17606	7.26945	5.10907	3.61298
Me1G_1727	8.8291	6.90972	7.98111	8.609	10.2999	9.44028	12.4419	9.39523	12.5941	13.131	12.838	13.9913	21.1133	20.9771	16.4437
Me1G_1728	9.93195	8.70502	10.2699	13.1847	13.0068	12.9356	16.3876	16.3923	18.3099	20.1213	20.6239	21.2887	19.8265	20.1766	18.2418
Me1G_1729	517.685	300.585	256.662	1281.33	1231.99	875.628	558.717	451.252	601.095	237.609	143.954	437.875	495.733	329.694	156.133
Me1G_1730	14.7193	9.45401	16.678	276.614	360.131	308.511	411.028	313.532	408.26	152.156	124.63	128.575	28.3481	22.9314	38.8533
Me1G_1731	53.3412	64.7198	53.9424	52.977	51.8917	52.0859	57.6163	52.4329	59.2614	33.0741	30.7548	34.2799	46.7071	48.2809	48.2079
Me1G_1732	0	0	0	0.0576846	0	0.0552542	0.0604661	0.129318	0	0	0.113241	0	0	0	0
Me1G_1733	0	0	0.0823682	0	0.0969336	0	0	0.113229	0	0.352102	0	0	0.191366	0	0
Me1G_1734	7.32132	2.41325	2.10665	2.28081	2.6664	3.11918	8.66751	5.91257	9.05591	2.83762	2.03401	2.79825	2.6766	2.474	11.6435
Me1G_1735	1.05417	0	0.0749762	0.1839	0.0882344	0	1.34938	1.33988	1.54343	0.160251	0	0	0.174192	0.181781	19.6082
Me1G_1736	0	0	0	0	0	0	0	0	0	0	0	0.193831	0	0.427506	0.443401
Me1G_1737	0	0	0	0.0771196	0.148006	0	0	0	0.0809058	0	0	0	0	0.152462	0.474392
Me1G_1738	0.914033	0.785645	1.0388	2.27532	2.23569	2.49283	1.99012	2.29482	2.0906	6.23757	6.49079	6.68274	8.12306	7.72239	6.60684
Me1G_1739	27.4942	34.8931	36.8749	28.0482	28.2729	30.0405	29.7657	26.1135	29.6492	61.9205	70.7618	61.156	46.7298	49.1877	55.9916
Me1G_1740	7.7514	6.78096	8.78666	12.3356	14.7019	8.17149	1.82479	2.87843	1.40486	0.192196	0.139172	0.0988493	0.029845	0.0934362	0.242276
Me1G_1741	15.4034	12.8618	14.1795	16.2316	16.38	16.5467	20.059	18.5241	21.7538	21.498	22.7208	19.3034	15.6595	18.6692	19.6519
Me1G_1742	4.37772	27.7527	19.0065	7.57057	9.17638	6.10661	26.9393	24.7878	24.2448	0	0.3911	0.357152	0.377415	0	0
Me1G_1743	136.068	118.549	113.78	66.1635	61.839	75.6453	65.6919	63.9138	68.8426	86.8515	94.2709	91.5679	64.9266	67.2061	90.7874
Me1G_1744	10.6395	3.6855	7.94558	11.9233	21.4309	18.6097	17.7639	10.4477	30.097	0.843856	2.73275	1.08502	1.03192	0.358961	1.73744
Me1G_1745	47.884	52.3066	49.47	17.0012	18.4155	19.3185	26.5339	26.0381	23.9499	27.3111	33.1439	30.0348	32.3187	31.6786	38.4814
Me1G_1746	63.6102	74.0848	78.0727	104.235	105.758	105.797	169.906	151.675	145.469	53.1233	40.5962	47.5726	63.4058	59.5516	55.8834
Me1G_1747	0.693882	0.553	0.791918	1.66371	1.38172	1.58148	1.18623	1.21642	1.32012	10.7665	11.3151	9.64405	9.51127	9.48324	11.5242
Me1G_1748	9.88282	8.07654	8.46856	7.34453	6.80949	9.05642	6.91796	6.88751	5.51295	5.94933	8.16346	8.01119	30.4923	42.3323	36.4401
Me1G_1749	0.097887	0	0	0	0	0	0	0.114847	0	0	0.603411	0	0	0	0
Me1G_1750	0	0	0	0	0	0	0	0	0	0	0	0	0	0	0.30322
Me1G_1751	70.4154	83.7858	74.2362	37.7265	39.5295	35.6645	36.4747	35.3852	41.2879	97.8695	93.4564	91.5073	72.404	80.6708	84.3445
Me1G_1752	7.01672	5.62038	6.55351	8.65066	8.90299	9.75194	11.1487	10.674	11.7257	14.6259	13.951	13.809	17.8635	16.3933	17.1089
Me1G_1753	0	0.0314875	0.0307797	0	0.108668	0.0361576	0.0791363	0.169248	0.0792025	0.328937	0	0.0676709	0.214531	0.298504	0.154802
Me1G_1754	0	0	0.099121	0	0.116649	0.11644	0.127423	0.272518	0.0637647	0.105929	0	0.108962	0	0	0.124628
Me1G_1755	0.229949	0.348707	0.185929	0.380036	0.413302	0.266951	0.30541	0.29819	0.199347	1.78829	0.944995	0.68129	2.27982	1.77811	1.50655
Me1G_1756	0.17914	0.0782042	0.152893	0.187506	0.0899645	0.0898031	0.294822	0.210178	0.49178	0.490181	0.368094	0	0	0.556037	1.15342
Me1G_1757	32.4044	36.0842	47.4779	79.2946	74.5116	84.4681	64.7938	58.975	73.7511	140.508	147.416	142.911	181.046	166.449	182.38
Me1G_1758	4.22806	4.1551	6.21202	13.61	13.2733	12.6495	11.4596	9.70604	8.28921	25.3749	26.9757	22.9859	44.1967	41.1286	35.2616
Me1G_1759	1.11678	0.624047	1.19462	2.11968	1.61526	1.80644	1.96049	1.46751	1.537	18.471	19.6431	18.5248	16.3575	17.0086	22.0193
Me1G_1760	31.4534	48.8916	36.7106	20.9438	21.471	20.9706	18.0841	16.1124	18.3048	23.7125	26.1182	23.3649	15.0427	13.5534	16.4672
Me1G_1761	456.936	335.59	401.31	144.142	110.047	156.565	21.404	22.9424	28.7818	184.532	226.267	164.835	125.639	106.664	262.733
Me1G_1762	5.16131	2.91361	3.94939	11.7362	11.8876	13.1153	17.8673	12.6854	25.8951	11.4444	8.59404	6.76269	4.67603	3.31456	2.86483
Me1G_1763	0.806906	0.681418	0.982217	2.00764	1.78036	1.84348	0.827265	1.33471	1.03131	4.07806	4.40327	3.30124	1.39017	2.81937	1.164
Me1G_1764	0.365981	0.343976	0.358293	1.87256	1.87689	1.96417	1.31329	1.09621	1.20328	4.78725	4.31301	4.24161	3.88463	3.10946	3.90891
Me1G_1765	0.0807712	0.0846264	0.137874	0.0507262	0.0486763	0.0161963	0.141792	0.113719	0.0886944	0.235749	0.199161	0.181874	0.0320321	0.0668556	0.208024
Me1G_1766	25.4049	15.7949	19.5832	17.2975	16.9795	19.5936	28.524	27.5394	34.9395	37.488	37.4278	35.3692	32.6393	34.785	36.9435
Me1G_1767	0.210096	0.135164	0.368065	0.625004	0.455364	0.709536	0.48529	0.428128	0.473553	2.94504	3.06737	2.40688	40.2127	40.3402	31.8963
Me1G_1768	68.7171	82.0878	112.863	130.786	123.247	125.592	66.3321	65.5758	53.1288	239.547	233.935	269.094	518.149	515.333	529.073
Me1G_1769	3.64317	0.342247	1.3579	0.53097	0.416874	0.508599	0.278286	0.108213	0.379799	0.757127	0.994968	0.865337	19.1117	19.5149	20.1911
Me1G_1770	30.4343	28.257	32.8158	19.8113	18.5914	20.6637	16.9006	17.6273	19.3808	37.0892	39.4116	39.9315	50.2753	51.7066	48.2934
Me1G_1771	0.0127047	0.133111	0.0216866	0.0398944	0.0893251	0.0254757	0.0696967	0.0745299	0.013951	0.0463521	0.0522111	0.0715187	0.201537	0.0788693	0.245405
Me1G_1772	0.122824	0.331465	0.190597	0.514242	0.583181	0.414211	0.771805	0.471615	0.55175	0.366637	0.573585	0.377134	0.7085	0.646948	0.647039
Me1G_1773	1.99112	1.16984	1.67461	2.93948	2.94152	3.39788	3.10852	2.52105	3.12023	8.30112	8.63442	7.379	10.8081	11.4679	11.3601
Me1G_1774	7.63829	3.87313	7.55664	11.1095	10.6059	11.9693	9.53512	9.17458	10.9526	24.7234	27.3359	24.861	28.502	30.3727	30.0029
Me1G_1775	0	0	0.0450434	0.110482	0	0	0.0579046	0.0619201	0.0579531	0.866469	0.216887	0.297092	0	0	0
Me1G_1776	0.238564	0	0	0	0.0798718	0	0.0872489	0.186599	0	1.01544	2.12419	0.746081	0	0	0.341342
Me1G_1777	4.35302	3.5615	4.80794	6.61323	6.33402	7.28985	5.46206	4.95353	5.95051	15.295	16.4452	14.9284	11.7252	11.0409	10.0711
Me1G_1778	1.65807	0.806091	1.5679	3.25408	3.15096	3.67425	5.60229	5.36075	7.9139	5.465	5.42019	5.72752	7.02387	7.31041	5.80293
Me1G_1779	0.195464	0	0	0.136395	0.327209	0.130649	0.35743	0.535103	0.572367	6.65589	8.16661	4.89032	0.129195	0	1.25853
Me1G_1780	1.95245	2.79061	2.52032	2.39273	2.19135	2.75169	1.85249	2.20106	1.60988	4.15738	3.7406	3.71578	5.33191	5.17602	5.41321
Me1G_1781	0	0.0253859	0.0124077	0.0152167	0.058407	0.0291511	0.0797519	0.187621	0	0.132598	0.149359	0.0272789	0.201786	0.541487	7.08266
Me1G_1782	1.07754	0.589103	1.19899	1.90261	1.88136	1.87798	1.39218	1.34694	1.39334	6.85221	7.67696	7.38852	3.47453	3.26125	5.45739
Me1G_1783	0.0136723	0.0119374	0.0233381	0.0143108	0.0343313	0.00685394	0.0150009	0.104267	0.0225202	0.23694	0.140468	0.0128275	0.081332	0.141459	0.322782
Me1G_1784	0.0063563	0.00554974	0.01085	0.00665317	0.0638431	0.0254914	0.0418439	0.0820336	0.0209394	0.0927615	0.0914259	0.08349	0.0378116	0.039459	0.122779
Me1G_1785	3.32613	2.43132	3.36694	4.5745	2.87463	4.61443	3.26744	4.49232	4.37439	5.43257	5.88085	7.11213	7.13219	4.40174	6.05954
Me1G_1786	1.328	0.857536	2.20191	2.92483	1.90351	2.62824	0.910653	1.01438	0.774703	16.5918	13.2174	19.8702	2.40012	2.00375	1.3954
Me1G_1787	289.651	295.193	272.577	353.373	317.158	316.834	388.442	379.758	404.766	236.583	237.428	249.202	295.804	319.943	273.888
Me1G_1788	0.540954	0.0983983	0.654068	0.56622	0.588617	0.632757	0.519332	0.423121	0.222757	2.79597	3.28833	1.60718	0.849185	0.932826	2.3704
Me1G_1789	0.0397223	0	0	0.0415775	0	0	0	0.0932092	0	0.0724615	0	0	0	0.164394	0
Me1G_1790	0	0	0	0	0.13047	0	0.0356301	0.0381009	0	0.236959	0	0.0609359	0	0	0.209092
Me1G_1791	0	0	0	0	0	0	0	0.126603	0	0	0	0.40496	0	0	0
Me1G_1792	0	0	0	0	0	0	0	0	0	0	0	0	0	0	0
Me1G_1793	0.0238334	0	0.0203414	0.0748395	0.0718152	0.0238954	0.0261494	0	0	0	0.097945	0	0	0	0.0511518
Me1G_1794	0	0	0	0	0	0.0693933	0.0759389	0	0	0.252517	0	0	0	0	0
Me1G_1795	0	0	0.080664	0	0	0.0947577	0	0.110887	0	0	0	0	0	0.195572	0
Me1G_1796	0	0	0	0.0989258	0.0949281	0	0	0	0	0	0	0	0.187406	0.195572	0
Me1G_1797	0	0	0	0	0	0	0	0.0675571	0	0	0	0	0	0	0
Me1G_1798	0	0	0	0	0	0	0.054676	0	0	0.181813	0	0	0	0	0
Me1G_1799	0	0	0.043916	0	0	0	0	0	0	0.187729	0	0	0	0	0
Me1G_1800	0	0	0.0485323	0.0595197	0	0.0570119	0.0623896	0	0	0.207462	0	0	0	0	0.610214
Me1G_1801	3.05897	6.08945	5.22155	4.22643	3.44114	4.78442	2.41648	1.43559	1.47798	71.8728	58.3297	79.4408	23.5345	18.9897	18.6453
Me1G_1802	5.39256	5.27168	6.41197	11.3853	10.6938	11.3215	13.3503	12.2212	12.6023	21.8603	21.6876	17.9024	11.881	11.2541	21.6635
Me1G_1803	6.93257	6.47448	6.71162	11.6607	11.917	13.2788	14.4557	13.8394	17.4598	36.8067	37.5613	32.0358	23.7316	20.9829	29.6837
Me1G_1804	0.378759	0.481015	0.969792	0.792898	0.864609	0.345223	0.226672	0.121195	0.113431	1.31905	1.27353	2.71364	0.204828	0.142502	0.665102
Me1G_1805	0	0	0	0	0.0865696	0	0.0945654	0	0	0	0	0	0	0	0
Me1G_1806	2.50365	1.61071	1.5745	1.37925	2.24998	2.11383	2.45779	2.31903	1.15758	5.04792	4.33218	2.96711	1.56773	2.45405	21.2108
Me1G_1807	1.83572	0.601044	0.326408	0.520396	0.42254	0.383438	1.04902	1.16663	0.713928	0	0	0	0	0	4.2682
Me1G_1808	2.39879	1.53589	2.70702	1.75758	1.24484	1.42966	2.55878	2.90822	2.7658	12.3497	14.1298	11.653	5.36432	5.48774	10.3539
Me1G_1809	0.0728946	0	0.311071	0.0762991	0	0.292338	0.159956	0	0.16009	2.65949	4.94284	2.46207	0	0.30168	0
Me1G_1810	3.75062	2.09535	4.99191	8.38692	5.30825	5.8641	6.44601	7.67771	6.72501	3.51664	2.53298	3.93721	2.8084	4.64038	1.54802
Me1G_1811	1.9555	1.63432	2.3339	4.54243	4.09103	3.94215	3.81491	3.11634	3.22672	10.2534	10.9263	11.4201	15.5205	17.8738	13.5447
Me1G_1812	0.173471	0.252431	0.0987028	0.0302621	0.0290392	0.0289871	0.0634426	0	0.0317478	0	0.118815	0	0.0573289	0	0
Me1G_1813	150.483	119.128	133.017	113.182	95.0321	99.2282	45.5608	62.5963	46.1349	38.8344	40.8887	40.3689	39.7558	34.0295	28.3647
Me1G_1814	334.259	247.295	333.364	304.604	249.048	265.384	52.4436	102.258	68.5252	34.774	30.6925	33.901	200.937	218.032	88.9493
Me1G_1815	35.9691	32.6445	38.0982	38.7575	43.1872	26.2975	13.4442	16.4927	9.51977	1.74068	1.00426	1.11361	0.922975	0.650153	1.24875
Me1G_1816	52.9719	46.0201	41.0494	26.8954	22.2351	24.5732	24.7225	24.8909	33.2803	60.575	54.1523	58.3531	78.6476	84.5284	73.2479
Me1G_1817	0.0281786	0.270633	0.0721498	0.855345	2.12271	0.819307	2.65885	0.39673	1.57808	0.257017	0.057901	0.10575	1.788	1.10788	0.544299
Me1G_1818	158.32	104.074	134.591	121.579	120.077	135.089	147.403	135.637	176.595	106.549	92.5803	95.094	184.024	169.582	158.206
Me1G_1819	0.617975	0.509584	1.42113	6.52229	5.89664	8.31277	1.52556	1.20841	0.113099	1.87886	1.09345	2.22254	6.46728	9.12899	23.1369
Me1G_1820	3.05145	8.99541	7.44903	4.37883	5.09168	3.88182	0.323998	0.115489	0.144119	0.3292	0.168551	0.461761	0.748204	1.25608	12.218
Me1G_1821	2.79159	1.99421	2.80223	4.08412	4.2377	4.05517	4.66391	4.39183	5.81735	11.3422	12.45	10.5062	12.0773	14.0148	11.6083
Me1G_1822	17.2034	11.5872	12.5952	13.401	14.2465	18.8322	14.9203	14.0464	16.1794	14.9227	16.833	16.1405	19.3536	19.2039	21.425
Me1G_1823	0.227141	0.41647	0.368336	0.546825	0.593169	0.341599	0.149528	0.186547	0.149653	0.207176	0.0933454	0.426214	0.135119	0	0.146249
Me1G_1824	0	0	0	0.0676615	0.194782	0	0.0709241	0	0	0	0	0	0	0	0
Me1G_1825	0	0	0	0.128648	0	0.0616138	0.134851	0	0.067482	0.224208	0	0.115314	0.365568	0	0.263787
Me1G_1826	3.82897	17.5208	17.3417	4.44662	3.70549	3.92301	0.122659	0.29512	0.0306903	0	0.229715	0.0524438	0.332516	0.578339	0.0599843
Me1G_1827	0.0783096	0	0	0	0	0	0	0	0	0	0	0	0	0	0
Me1G_1828	0	0.142443	0.0928276	0.0569216	0.109243	0	0	0	0	0	0	0	0	0	0
Me1G_1829	19.6243	12.2287	17.4535	39.9948	35.2227	39.8581	40.3749	44.8617	52.4552	31.1843	28.7793	30.9279	39.1241	40.939	31.4315
Me1G_1830	12.1126	10.7506	13.1981	13.6331	12.9156	14.0424	11.5764	11.4712	13.3008	29.5201	28.3248	31.9341	51.7903	56.692	32.5809
Me1G_1831	51.1329	58.2411	51.8548	64.0371	66.8401	67.4623	75.6823	72.214	80.5069	53.7765	52.8596	44.6993	28.4671	27.4643	93.6843
Me1G_1832	38.805	58.0204	51.405	28.5343	28.8051	27.8735	32.7989	30.5443	33.5204	21.6518	20.5046	21.0625	28.1596	24.5862	21.6937
Me1G_1833	1.14033	0.764762	1.05788	3.68456	3.24241	3.72816	2.9556	2.50777	2.80684	8.52178	9.23673	9.05518	8.82615	8.81173	8.45362
Me1G_1834	1.92508	2.79295	2.40058	4.55484	4.65444	4.77322	3.92076	3.92892	3.44936	4.56316	4.74912	4.07733	5.1544	5.97531	6.92733
Me1G_1835	6.0679	5.2024	5.9005	15.139	21.2014	22.9884	15.2032	13.7716	11.6441	69.1546	65.8161	55.0261	34.1235	35.775	65.9268
Me1G_1836	3.20654	1.5197	3.48346	3.98956	4.27708	3.78881	1.56248	1.65445	1.7171	9.41503	10.4234	8.67158	10.2341	11.7489	15.1623
Me1G_1837	0.0542239	0.028406	0.0647908	0.0227026	0.141603	0.0326191	0.52354	0.279923	0.297715	0.375879	0.133702	0.0610484	0.043008	0.0448819	0.162928
Me1G_1838	0	0.0233848	0.0228592	0	0	0	0.0293861	0.0942718	0	0.0488584	0.0550342	0	0	0	0.114967
Me1G_1839	0.132408	0.289015	0.226015	0	0	0.0663762	1.38011	1.24279	0.218094	0	0	0.124227	0	0	0.142088
Me1G_1840	15.3891	9.21912	18.4073	36.2133	43.3246	36.8274	60.8831	46.786	59.2071	60.4489	52.6254	54.17	21.6055	23.9415	54.7262
Me1G_1841	1.05926	1.38727	0.847557	0	0	0.0663762	9.51547	8.07813	2.90792	0.120769	0	0	0	0	0
Me1G_1842	1.12546	1.73409	0.960564	0.692958	0.930937	0.86289	10.0966	8.93254	4.28918	0	0.136035	0.124227	0	0	0
Me1G_1843	3.35094	3.4907	4.0434	3.74934	3.52819	3.26698	6.69389	5.44991	6.95326	6.703	7.36033	5.94089	2.74947	4.20825	6.24949
Me1G_1844	0	0	0	0	0	0	0	0.247363	0	0	0	0	0	0.436275	0
Me1G_1845	0.115161	0	0	0	0.115669	0	1.13717	1.35114	0.252916	2.31085	0.709895	0.54023	0	0	0.123581
Me1G_1846	0.0575806	0	0.049144	0	0	0	0.568584	2.49961	0.189687	9.13837	3.19453	2.48506	0.114176	0.238302	0
Me1G_1847	0.800522	0	1.22006	0.658359	1.37837	0.63062	0.313684	0.201262	0.565103	0.104308	0	0	0.226764	0	0.245443
Me1G_1848	0.225893	0	0.192796	0.472887	0.378148	0.301975	0.16523	0	0.0826839	0	0	0	0	0	0
Me1G_1849	0	0.0729588	0	0.17493	0	0	0.0916823	0	0	0	0.171702	0.313597	0.165695	0	0
Me1G_1850	0	0	0.12058	0.147879	0	0	0	0	0	0	0.290301	0	0	0	0
Me1G_1851	0	0	0.0731018	0	0	0	0.0939744	0	0	0.156245	0	0.160718	0	0	0.183827
Me1G_1852	0.305059	0	0.160223	0.0736862	0.0235695	0.0470544	0.28321	0.247786	0.206144	1.28421	0.771485	0.836616	0.0930613	0.24279	0.553999
Me1G_1853	27.8647	1.93856	6.31662	13.9827	6.20707	7.23477	28.1365	29.8706	21.9022	17.6187	8.44015	12.707	7.11756	12.405	9.53054
Me1G_1854	73.2253	41.789	45.9123	1.07047	0.924486	0.820291	12.3429	13.0788	7.41194	10.0743	5.88401	8.63561	7.70603	6.56041	5.70686
Me1G_1855	4.48021	7.82342	6.1293	24.9645	1.72057	3.36891	33.2525	34.167	5.28144	10.3362	3.65528	5.68696	1.04515	2.45405	7.49448
Me1G_1856	0.121635	0.212401	0.103813	0	0	0	0.266909	0.285419	0.133566	0	0	0	0	0	0
Me1G_1857	0	0	0	0	0.0613121	0	0.0669751	0.0716195	0	0.0556776	0	0	0.060521	0	0.262025
Me1G_1858	0	0	0	0	0	0	0	0	0	0	0	0	0	0	0
Me1G_1859	4.239	8.11203	5.84814	3.52528	4.89925	3.78429	1.6565	2.11202	1.21153	49.5747	0.477274	1.74339	0.115144	0.120161	0
Me1G_1860	0.109927	0	0	0.0575304	0	0	0.0603044	0.128973	0.0603549	0	0	0.103135	0	0	0.117964
Me1G_1861	900.461	716.606	922.407	1.23271	0.430143	0.268357	2392.53	3977.19	3082.65	25.8781	10.5597	11.5516	0.106148	0.221546	30.5612
Me1G_1862	419.712	155.137	268.563	4.30943	2.48117	2.06393	1736.74	2267.36	2238.99	80.6842	40.4864	51.8713	2.09927	4.01635	30.8009
Me1G_1863	0	0.0548864	0	0.0657993	0	0.0630269	0	0	0	0.229351	0	0.117958	0.249302	0.130082	0.134919
Me1G_1864	0.190496	0.166324	0.133024	0.743193	0.608795	0.486162	0.209008	0.142228	0.0570498	2.74844	0.284676	3.37955	23.6598	22.5048	0.074336
Me1G_1865	0.0421955	0.84735	0.768281	0.603606	0.692231	0.239731	0.23148	0.148519	0.0308898	0.359209	0.346812	0.3431	0.585685	0.698518	0.482994
Me1G_1866	0	0.471007	0.46042	0.742968	0.427766	0.284666	0.218062	0	0	0.103588	0.175023	0.372938	0.112599	0.0587526	0
Me1G_1867	0	0.25458	0	0	0	0	0.106638	0	0	0	0.199711	0	0	0	0
Me1G_1868	0	0	0.172004	0.843779	0	0.202057	0.663349	0.945799	0.442602	2.20581	0	1.51264	3.99616	2.50217	0.865068
Me1G_1869	0	0.284887	0.139241	0.341529	0.163864	0.16357	0	0	0	0	0.335228	0	2.58799	4.72632	2.80117
Me1G_1870	0.669982	1.06358	0.727769	2.16757	1.7741	1.83198	1.40335	1.21483	1.20388	1.33329	2.12758	1.94291	6.88406	6.8059	4.83669
Me1G_1871	13.7042	68.8936	61.9081	98.7847	23.0126	22.0053	26.489	42.4575	38.209	14.5503	3.07991	6.93098	0.955333	3.43396	2.52762
Me1G_1872	0.0120142	0.0839175	0.0307617	0	0.0603357	0.0240909	0.0790901	0.0422873	0.0527708	0.0219163	0	0	0	0.0248608	0.154711
Me1G_1873	0.0880354	0	0	0	0.0884234	0	0	0.103289	0.0966712	0.160595	0	0.165192	0	0	0.377888
Me1G_1874	0	0.234485	0.0573035	0.117128	0.0449578	0.0448771	0.171886	0.288837	0.0737269	0.0408262	0.0459867	0	0.0443776	0.0926224	0
Me1G_1875	192.623	209.931	294.616	782.469	441.057	366.495	549.294	798.546	754.168	25.9649	22.479	36.641	236.985	491.699	71.0692
Me1G_1876	0	0.0301645	0	0.0723239	0.0694012	0.103915	0	0.0810685	0.0379373	1.0714	0.709895	0.648276	0.411034	0.142981	0.0741486
Me1G_1877	0	0.0361124	0.0353006	0.0216462	0.0623145	0.0414684	0.04538	0.0242635	0.022709	0	0	0.0388052	0	0.0855872	0.266309
Me1G_1878	0.183696	0.0123374	0.138691	0.672964	0.489649	0.531272	0.178291	0.406178	0.27154	2.887	4.44237	2.43936	0.980671	1.0234	1.25858
Me1G_1879	0	0	0	0.29274	0.749092	0.607545	0	0.054689	0	0.0850314	0	0	1.57128	2.50784	0.200084
Me1G_1880	2.01403	2.14075	2.76525	3.11632	0.879525	6.80409	0.576456	1.74656	1.25003	20.1272	1.61938	13.145	1.38908	2.98981	203.067
Me1G_1881	0.0282949	0.043233	0.0181119	0.0740411	0.078154	0.0780137	0.0310445	0.0414967	0.0233029	1.25168	1.49711	1.20788	0.0841587	0.073188	0.167
Me1G_1882	0.060638	0	0	0.571231	0.304526	0.182388	0.133061	0.142288	0	0.110616	0	0	0	0	0
Me1G_1883	0.56737	0	0.260745	0.182729	0.0876724	0	0.239425	0.409645	0.383401	0.318461	0.448395	0.163789	0.0865411	0	0
Me1G_1884	0.506681	0.205617	0.426353	0.044818	0.0215034	0.0286198	1.13533	1.1387	1.41839	1.37993	1.15843	1.24535	0.0424519	0.0147672	1.73074
Me1G_1885	0	0	0	0	0.171059	0.0341505	0	0.0799267	0	0.124271	0.0699897	0	0	0.281934	0.438626
Me1G_1886	8.49378	10.7503	10.4974	13.5218	12.1289	11.7374	11.7032	12.2057	12.2046	62.1457	64.5082	62.7635	19.7929	22.3175	34.5373
Me1G_1887	25.1319	10.959	13.9216	43.3432	39.5345	43.2903	37.9466	33.4625	43.7233	16.5066	15.7795	16.6366	24.6398	26.8585	27.2205
Me1G_1888	12.3514	7.84673	12.7605	17.8041	16.3284	17.5375	19.1917	17.4863	19.7503	20.4285	19.1676	20.3291	19.6865	25.583	24.6912
Me1G_1889	0.292824	0.767002	0.199936	0.306501	0.823521	0.176152	0.257024	0.274848	0.257239	0.74784	0	0	0.580639	1.21188	1.13124
Me1G_1890	13.2198	8.04686	10.3786	9.73511	10.6789	10.3684	12.4368	10.5492	11.9221	8.79106	9.72889	8.32143	11.5264	11.6406	12.5966
Me1G_1891	213.347	400.713	362.823	51.2782	43.6815	46.2202	16.0588	13.6723	11.4143	0.340125	0	0	0.646998	0.0964554	0.200084
Me1G_1892	2.32606	1.58726	2.86223	4.31391	3.99214	3.92837	3.8777	4.04062	4.43891	14.5835	15.0115	12.522	21.4719	21.4028	15.9704
Me1G_1893	0.816467	0.965338	1.72758	2.90208	3.09233	3.22321	1.90359	1.33711	1.43823	5.39909	6.99028	4.78764	4.99182	4.71654	2.92054
Me1G_1894	25.867	39.175	33.3654	13.4847	14.6029	12.4712	20.1611	20.9669	21.2645	12.0821	12.5306	10.6472	5.96598	7.47947	8.62433
Me1G_1895	2.60049	9.40641	7.29256	15.0355	17.0399	14.2779	13.7225	15.4006	13.598	1.35538	2.0356	1.85891	1.47328	2.30621	2.12619
Me1G_1896	0	0	0	0	0	0	0	0.184811	0	0	0	0	0	0	0
Me1G_1897	0	0.059039	0.0115424	0.028311	0.0815008	0.0406773	0.0593522	0.0952021	0.0445514	0.0986811	0.138943	0.152259	0.107265	0.0839543	0.0580506
Me1G_1898	29.7209	31.334	41.8142	36.1296	27.7872	18.2912	4.98064	5.6275	4.13833	0.156245	0	0.642873	2.03804	1.06342	0.183827
Me1G_1899	1.18366	2.25066	1.84087	5.86434	6.36711	6.6194	8.62905	6.75856	5.97895	1.39151	1.83764	1.38199	0.990987	0.979735	2.54041
Me1G_1900	0.734973	0.697861	0.705697	2.2502	2.03931	2.01723	3.04414	3.08278	3.01642	3.41889	3.68115	3.15475	4.5725	4.33448	4.19988
Me1G_1901	2.32699	2.48388	4.05461	11.1304	11.5267	11.4091	7.84119	7.30746	7.83259	18.6172	18.303	16.9216	22.2631	22.6901	23.4597
Me1G_1902	20.9562	24.8896	18.4319	24.9154	27.2185	26.079	30.0133	31.2312	28.598	19.9021	19.5909	20.3518	20.8721	23.7015	22.1107
Me1G_1903	0.0374602	0.0490602	0.0319716	0	0.0752505	0.0938943	0	0.0439506	0.0822696	0.068335	0.0384864	0.140583	0.259978	0.0775159	0.040199
Me1G_1904	0.355337	0.0620496	0.636876	1.52493	1.28485	0.534394	0.11696	0.125071	0.156078	0.453746	0	0	0.211379	0.588236	0.228791
Me1G_1905	3.70013	2.69218	3.02641	2.47438	3.81967	1.90641	0.394692	0.482357	0.395023	1.03122	0.316791	0.192862	0.713315	0.425368	0.441184
Me1G_1906	0.291578	0.0848598	0.995428	1.22079	1.8548	2.04636	1.49293	1.48242	1.06727	4.43249	2.79595	1.09425	10.9852	6.23472	3.12897
Me1G_1907	0.849226	0.239886	0.980612	3.11111	2.58399	2.22876	2.38419	2.84257	1.67307	3.78178	2.20689	3.09329	10.5493	11.6808	5.30708
Me1G_1908	5.12874	6.41767	6.31571	5.5844	5.5744	5.84593	6.54234	5.69759	6.73826	10.7871	11.0646	10.0422	10.6119	10.254	13.294
Me1G_1909	0	0	0	0	0	0	0.124264	0	0	0	0	0.21252	0	0.234363	0
Me1G_1910	0	0	0	0	0	0	0	0.133988	0	0	0	0	0	0.236316	0
Me1G_1911	0.189593	0.229203	0.124473	0.221346	0.146484	0.0511772	0.200016	0.26522	0.136125	0.838037	0.704229	0.807297	0.592833	0.211251	3.06748
Me1G_1912	0.192414	0.037333	0.273704	0.671337	1.50315	0.750227	2.69755	1.12876	1.33816	1.67701	1.71327	1.44421	1.187	1.106	1.28478
Me1G_1913	4.57856	2.41124	4.05659	7.59938	8.39452	7.53422	7.52725	6.34389	6.47215	7.11928	7.24264	7.06399	11.9754	13.3092	16.1905
Me1G_1914	3.80509	2.50237	4.03234	10.8222	7.98758	9.003	8.85412	9.5714	7.59406	5.92416	4.10027	5.91021	4.63566	6.27477	7.89366
Me1G_1915	96.9196	113.468	103.957	61.8954	56.9289	61.3113	62.0807	59.7358	69.9701	71.7574	75.8506	78.6901	83.3789	87.8805	69.9726
Me1G_1916	9.14122	7.01871	8.81142	20.2061	20.1855	26.9079	11.4029	13.824	10.1892	212.989	199.183	194.155	74.7131	66.9658	94.867
Me1G_1917	0.13305	0	0	0.278529	0.133637	0	0	0.468308	0	0	0	0.499319	0	0.550639	0
Me1G_1918	2.15648	1.377	2.17016	3.79568	3.31902	3.54971	2.49552	2.59305	2.65076	8.67014	6.48132	8.09296	7.74371	9.03575	11.7434
Me1G_1919	5.06748	4.87903	5.06559	5.24966	6.78061	5.67226	11.5197	9.87519	11.5865	7.28133	5.5629	5.43824	4.16384	5.53033	9.60959
Me1G_1920	4.87683	6.06588	6.62712	5.28997	4.67257	4.22713	3.43763	3.55615	2.70753	7.95204	7.51565	7.87296	8.6573	8.69623	8.06938
Me1G_1921	5.45893	5.95779	8.29902	9.9993	11.6513	9.40697	8.23543	6.2046	7.86767	11.5142	8.4127	17.6057	14.8836	21.8862	16.1096
Me1G_1922	4.73575	3.72588	4.46383	5.85572	7.76217	7.25256	9.99221	8.8534	7.3147	20.2209	20.7986	19.9698	18.2134	15.9917	20.2163
Me1G_1923	3.27501	2.91497	2.27955	3.46125	4.08785	3.69797	3.62815	3.24556	2.19966	5.74228	5.09609	4.29577	3.65681	6.38217	6.68771
Me1G_1924	39.36	49.3382	51.7635	42.4892	30.0674	46.9464	9.79921	14.4235	12.858	21.3366	22.1397	21.7038	5.09672	4.08311	10.0858
Me1G_1925	0.01265	0.0220897	0.0323897	0.0397225	0.114352	0.012683	0.0138793	0.118734	0.0277818	0.0461524	0.0519862	0	0	0.052353	0.135749
Me1G_1926	0.0891812	0	0	0.14002	0.0447871	0	0.0489238	0.104633	0.0489647	0.0813424	0.0916243	0	0.176837	0.0922708	0
Me1G_1927	0	0.0901902	0	0	0	0	0	0	0	0	0	0	0	0	0
Me1G_1928	0	0	0.0853743	0	0	0.100291	0	0	0	0	0	0	0.19835	0	0
Me1G_1929	0	0	0	0	0	0	0	0	0	0	0	0	0	0	0
Me1G_1930	0	0	0	0	0	0	0.0568107	0.0607503	0	0	0	0	0	0.107146	0.222259
Me1G_1931	0.00723812	0.0505573	0.00617761	0.00757618	0.01454	0	0.047649	0.0509532	0	0.0660191	0.0446184	0.0271637	0.0143524	0.0149778	0.0621387
Me1G_1932	4.64646	1.08183	3.73067	6.80886	5.92873	7.22939	4.2672	4.36121	5.23453	19.4322	21.3581	18.1802	15.151	18.3038	21.3113
Me1G_1933	36.1404	30.6981	29.4736	15.6368	14.967	16.0673	19.0729	18.9172	20.0499	17.8651	17.3017	17.5271	12.238	11.6002	14.1367
Me1G_1934	0.0712831	0.031119	0.0456292	0.578246	0.680174	0.804024	0.332393	0.209084	0.136982	1.20282	1.20839	0.969744	0.812744	0.848156	0.267732
Me1G_1935	1.27274	2.45507	2.95565	17.5043	14.5078	13.176	3.37739	3.75051	2.82768	102.265	125.47	94.5288	38.4426	33.0128	56.4106
Me1G_1936	7.6331	6.50226	10.2763	24.3023	20.6002	24.9021	24.44	22.8174	23.1922	73.351	72.421	65.0139	24.5329	25.5194	51.7398
Me1G_1937	0.0154752	0.0585501	0.0132078	0.0107987	0.0466303	0.0155155	0.0622566	0.0544695	0.0169933	0.11292	0.0423978	0.048397	0.0306857	0.0853939	0.0664268
Me1G_1938	34.5446	39.0688	38.3823	28.4672	27.2902	29.9707	28.5204	26.0482	28.1669	60.461	58.2463	49.5453	18.9982	19.3337	27.824
Me1G_1939	14.057	4.63338	8.68315	13.0362	13.8195	16.724	14.041	12.0502	18.8242	14.181	15.0853	13.9717	18.0306	17.6594	19.7397
Me1G_1940	70.6218	70.0888	63.9066	64.1769	68.5307	66.6902	88.1468	80.1527	93.0237	67.7652	66.6567	62.9328	102.329	98.0934	102.342
Me1G_1941	31.8966	17.433	20.9385	13.9987	33.0851	38.7182	14.3253	32.5356	24.9636	0.661988	0.559248	0.383029	0.26984	0.10951	0.843751
Me1G_1942	9.82726	8.18392	9.31933	16.8355	13.7892	15.056	14.309	14.2793	10.9799	33.7724	32.4448	35.1998	33.3774	34.4763	34.1783
Me1G_1943	0.135307	0.0272626	0.168782	0.0871549	0.094087	0.0521767	0.125616	0.146539	0.14858	0.132907	0.0855469	0.058591	0.12383	0.0646129	0.357415
Me1G_1944	0	0.0616765	0	0	0	0	0.0775046	0.0828793	0.0775695	0.257724	0.14515	0	0	0.146175	0.606439
Me1G_1945	0.403064	0.93845	1.83471	0.28126	0.809681	0.269409	0.147411	0.157633	0.147534	0.24509	0	0	0.266411	0	0.576712
Me1G_1946	1.19167	0.208091	0.101707	0.623663	0.359076	0	0.784482	0.978696	0.523425	0.434769	0.489725	0	0	1.47954	0
Me1G_1947	0.194539	0	0.0553452	0.13575	0.130264	0.0650152	0.142296	0.152163	0.0712073	0	0	0	0	0.268371	0.139175
Me1G_1948	57.518	141.454	150.983	78.0658	52.2789	55.3558	107.42	145.712	95.0659	5.52867	0	8.03592	6.79348	15.9513	0.424216
Me1G_1949	0.343559	0.199976	0.977405	0.359605	0.115024	0.114818	1.50778	0.671807	0.880273	0.626721	0	0.429776	0.22708	0	0.49157
Me1G_1950	0.2875	0.083673	0	0	0	0.192166	0.105146	0.112438	0.210468	0	0	0.539474	3.61052	3.37122	1.43976
Me1G_1951	3.57011	2.84711	3.71882	4.85497	7.28464	7.15883	19.832	13.3081	34.9125	3.15375	2.54155	4.14076	4.12486	4.33367	5.2188
Me1G_1952	2.02325	1.30723	2.60173	28.7732	37.8255	36.9597	101.936	96.9779	95.2823	11.8845	8.48101	12.7815	13.1323	12.6159	11.7533
Me1G_1953	2.31052	1.74453	2.02814	3.39098	3.75773	3.63557	4.16795	3.63697	4.51454	3.2849	3.24394	2.63835	3.91304	4.3898	4.32361
Me1G_1954	0.288397	0.426664	0.321351	0.637273	0.683937	0.506009	0.237316	0.263172	0.14075	0.292275	0.493828	0.255546	1.69969	1.44221	3.40431
Me1G_1955	4.36882	4.08488	5.34263	6.65454	4.15884	4.6417	3.11211	5.14489	5.79981	0.297374	0.100489	0.948251	0.581836	4.11538	0.419842
Me1G_1956	3.04123	4.43205	3.98889	33.3073	33.1293	33.9667	4.46538	4.22407	4.51823	116.872	112.093	114.406	17.0049	9.60174	76.7903
Me1G_1957	2.25661	1.4623	1.70027	6.31097	6.94721	7.27058	1.20571	1.26864	0.987314	16.8198	17.4969	16.353	29.1898	30.4981	35.9834
Me1G_1958	3.81474	5.41993	3.92178	4.99114	4.16246	5.71963	3.02494	4.02812	1.65654	7.33845	7.94538	7.64615	4.09156	4.73628	17.1561
Me1G_1959	0	0	0	0	0	0.126054	0.275888	0.14751	0	0	0	0	0.498604	0.260164	0
Me1G_1960	0	0.0665351	0.0650396	0	0.0765407	0	0.0418051	0.0447041	0	0	0	0	0.151106	0	0.163553
Me1G_1961	0.0339072	0.118419	0.0434089	0.0532363	0.170283	0.169978	0.0372022	0.0795641	0	0.123707	0.174181	0.0636246	0.0672344	0.0701639	0.109159
Me1G_1962	0.035688	0.0311595	0	0.112064	0	0	0.117468	0.0418713	0	0.130204	0	0	0.141531	0.147697	0.382973
Me1G_1963	0	0	0.0217	0.0532254	0.0255372	0.0254914	0.0278959	0	0	0.139142	0	0	0.0504154	0.0526121	0
Me1G_1964	0.245274	0.795416	0.338926	0.317855	0.258086	0.433274	0.448514	1.00034	0.294984	0.0852246	0.0959972	0.635568	0.0463192	0.0241687	0.100269
Me1G_1965	0.794445	1.7919	0.621542	0.0692958	0.0664955	0.0663762	0.0726372	0	0.145396	0.241538	0	0	0	0	0.284177
Me1G_1966	0	0.153729	0	0.0460736	0	0	0	0	0	0.401486	0	0.165192	0	0.0910853	0
Me1G_1967	3.55861	5.4514	4.50481	7.03577	8.84799	8.2052	8.47472	6.39763	7.87596	11.6581	13.0372	10.8013	5.68884	5.461	8.86119
Me1G_1968	21.2202	22.7191	21.5328	32.5017	32.3425	32.5661	53.2327	44.2211	55.3522	66.7992	65.903	59.5117	50.8878	53.0522	56.1757
Me1G_1969	0	0	0.292407	0.836747	0.917638	0.228998	0	0.133988	0.752424	3.74988	5.63184	2.57149	2.94384	2.83579	6.37266
Me1G_1970	0	0.113955	0	0.273224	0.655456	0.523424	0.286398	0.459388	0.573275	3.33323	8.85003	1.95923	2.84679	4.05113	7.28304
Me1G_1971	0	0	0.153898	0.47185	0.181113	0.632757	0.0989204	0.10578	0.495016	3.94725	8.89237	3.21437	2.50286	2.42535	3.09603
Me1G_1972	0.210833	0.294529	0.143954	0.662042	0.804698	1.09919	0.370114	0.544198	0.787151	4.99984	6.06506	5.85509	2.0903	2.44314	4.07247
Me1G_1973	0.38802	0.277187	0.587072	1.79072	1.59435	1.87442	1.52875	1.59337	1.33635	6.11307	6.05223	4.99737	2.41313	2.08031	4.656
Me1G_1974	15.8158	10.6483	13.6824	24.8994	21.9021	23.8071	23.6886	14.9157	21.153	67.6866	67.5643	67.1176	196.797	195.206	136.055
Me1G_1975	0.634326	1.02906	1.01292	1.55922	1.43044	1.38274	1.45929	1.45005	1.43804	3.76257	3.46454	3.12542	2.32896	3.22647	2.84578
Me1G_1976	3.46239	6.22482	4.17815	2.86015	2.29757	2.42731	2.959	3.54014	3.34266	15.0515	17.1186	15.7496	7.44797	7.80932	13.0474
Me1G_1977	4.54656	3.94366	6.20485	6.33223	6.2333	6.33402	7.78873	6.62641	6.82288	8.74181	9.63274	7.98676	8.04151	8.80763	9.6302
Me1G_1978	33.8122	4.9762	6.09409	0.636777	5.62804	12.52	1.29983	7.92659	6.36396	214.012	258.236	150.264	6.98395	2.4515	116.55
Me1G_1979	0.286851	0.206255	0.396037	0.353234	0.338959	0.253763	0.11108	0.118783	0.092644	0.0307809	0	0.0474932	2.7436	0.942742	0.19918
Me1G_1980	0.284673	0.134217	0.301275	0.29201	0.228742	0.182666	0.0999478	0.126919	0.112535	0.0830884	0.0584944	0.0106834	0.0112895	0.0471257	0.0733169
Me1G_1981	5.76565	4.2733	5.26975	6.15879	5.8883	5.44634	3.10396	2.97845	2.76401	1.84453	2.9397	2.4625	1.10914	0.667768	2.95508
Me1G_1982	20.383	20.749	22.0814	28.1198	27.2187	29.9309	33.6997	29.2997	31.3724	31.9026	35.3193	31.9899	21.7874	24.6169	30.4778
Me1G_1983	0.036577	0	0.0312178	0.0765707	0.146953	0.0733445	0.0802628	0.0858287	0.040165	0.200172	0.526106	0.137268	0.145056	0.227065	0.392513
Me1G_1984	0.108763	0	0	0	0	0	0.119333	0	0	0	0	0	0	0.225063	0
Me1G_1985	0.399151	1.63009	0.901123	0.148249	0.206921	0.116184	0.0988894	0.166174	0.0565555	0.234882	0.0793713	0.0966424	0.0510628	0.0266438	0.221076
Me1G_1986	0	0.0752531	0.147123	2.3456	1.9911	2.67884	4.25544	4.44942	2.36611	0.786139	1.41681	0.646917	0.34181	0.535055	0
Me1G_1987	5.1959	4.23887	6.04215	11.1491	9.8994	10.2398	8.30181	8.55365	10.1274	95.5243	110.034	91.678	23.2459	18.6477	42.5154
Me1G_1988	33.3036	18.1634	26.5932	19.3195	22.6464	14.1731	20.3357	19.4826	12.5573	38.7094	47.2491	34.9816	11.2001	13.2848	39.9782
Me1G_1989	13.8063	13.5179	16.7214	19.2996	19.3102	18.0106	12.3069	11.1584	11.0571	23.8813	23.9248	23.0882	20.6098	19.817	25.9437
Me1G_1990	0.520412	0.454376	0.625118	1.93677	1.83915	1.97112	2.91836	2.578	2.73031	4.4654	5.14866	5.7506	4.24234	4.3873	4.17812
Me1G_1991	6.26678	11.7362	8.13916	5.46623	5.30615	5.09933	7.3408	7.06842	8.02844	9.80271	10.1087	9.40167	7.32375	8.08137	10.9809
Me1G_1992	0.397799	0.295224	0.458345	0.791119	0.679239	0.697962	1.06932	0.910108	0.851801	2.35842	2.16609	2.31397	1.49871	2.0579	3.37238
Me1G_1993	4.84707	4.38499	4.68516	2.93405	4.45784	1.63942	0.576661	0.8222	0.320635	0.106531	0	0	0	0	0.125336
Me1G_1994	0.390927	0	0	0	0.130883	0.0653243	0.285944	0.305773	0.214638	8.67643	6.15843	5.50161	0	0	0.41951
Me1G_1995	0	0	0.0667088	0	0.235516	0	0.171512	0	0	0.142581	0	0	0	0.161737	0.335501
Me1G_1996	0	0	0	0	0	0	0.0804059	0	0	0.267371	0	0	1.30784	0.151647	0.157285
Me1G_1997	0	0	0.0676086	0.0829147	0.318256	0.158842	0	0.557639	0.0869854	0.289008	0.813849	0.594565	12.8801	23.4403	0.51004
Me1G_1998	4.51685	3.82297	5.83765	8.48111	8.47169	7.45835	3.13529	3.02825	3.01644	11.1319	12.5201	10.7761	19.1923	17.072	20.5358
[truncated: 21,550 more rows]
