# Supplementary material for: Chromosome-level genome assembly of Murraya paniculata sheds light on biosynthesis of floral volatiles
Source: BMC Biol. 2023 Jun 20;21:142. doi: 10.1186/s12915-023-01639-6 (PMC10283294; doi:10.1186/s12915-023-01639-6)
Supplement: Supplementary file 8 — Additional file 8. Production of phenylacetaldehyde catalyzed by M. paniculata PAAS genes with three replicates. [file 12915_2023_1639_MOESM8_ESM.xlsx]

## Sheet: Sheet1
Additional file 8: Production of phenylacetaldehyde catalyzed by M. paniculata PAAS genes with three replicates
Enzymes	Peak areas	Production (mg)	Average (mg)	Standard errors
CK	3446132	0.425292
	3736972	0.461184
	2474886	0.305431	0.397302	0.0665952
Me1G_2960	6165713	0.760915
	7880384	0.972522
	6908354	0.852564	0.862	0.0866456
Me2G_2379	8315071	1.02617
	8895621	1.09781
	8258776	1.01922	1.04773	0.035525
Me2G_2381	6868569	0.847654
	7150685	0.88247
	7296750	0.900496	0.876873	0.0219325
Me2G_2382	7468707	0.921717
	7183380	0.886505
	7178209	0.885867	0.89803	0.0167516
Me3G_0317	6039967	0.745397
	6660900	0.822026
	6000683	0.740549	0.769324	0.0373186
Me3G_1222	5291477	0.653026
	5380260	0.663982
	6256184	0.77208	0.696363	0.0537267
Me3G_2284	7042281	0.869092
	6500368	0.802215
	5277754	0.651332	0.774213	0.0910784
Me4G_0535	5911240	0.72951
	5369219	0.66262
	5357134	0.661128	0.68442	0.0318899
Me5G_1302	2930905	0.361708
	2005811	0.247542
	3302049	0.407511	0.33892	0.0672653
